# Supplementary material for: Hexa-μ-chlorido-μ4-oxido-tetra­kis­({1-[(pyridin-2-yl)meth­yl]-1H-benzimidazole-κN 3}copper(II))
Source: Acta Crystallogr Sect E Struct Rep Online. 2011 Sep 14;67(Pt 10):m1372. doi: 10.1107/S1600536811035252 (PMC3201516; doi:10.1107/S1600536811035252)
Supplement: Supplementary file 1 [file e-67-m1372-sup1.cif]

##############################################################################
#                                                                            #
# This CIF contains the data in a paper accepted for publication in          #
# Acta Crystallographica Section E. It conforms to the requirements of       #
# Notes for Authors for Acta Crystallographica Section E, and has been       #
# peer reviewed under the auspices of the IUCr Commission on Journals.       #
#                                                                            #
# Full details of the Crystallographic Information File format               #
# are given in the paper "The Crystallographic Information File (CIF):       #
# a New Standard Archive File for Crystallography" by S. R. Hall, F. H.      #
# Allen and I. D. Brown [Acta Cryst. (1991), A47, 655-685].                  #
#                                                                            #
# The current version of the core CIF dictionary is obtainable from          #
# ftp://ftp.iucr.org/pub/cif_core.dic.                                       #
#                                                                            #
# Software is freely available for graphical display of the structure(s)     #
# in this CIF. For information consult the CIF software page                 #
# http://www.iucr.org/resources/cif/software.                                #
#                                                                            #
# This file may be used for bona fide research purposes within the           #
# scientific community so long as proper attribution is given to the journal # 
# article from which it was obtained.                                        #
#                                                                            #
##############################################################################
data_I
_audit_creation_method     SHELXL-97
_chemical_name_systematic
;
Hexa-\m-chlorido-\m~4~-oxido-tetrakis({1-[(pyridin-2-yl)methyl]-
1<i>H</i>-benzimidazole-\k<i>N</i>^3^}copper(II))
;
_chemical_name_common     ?
_chemical_formula_moiety     'C52 H44 Cl6 Cu4 N12 O'
_chemical_formula_sum     'C52 H44 Cl6 Cu4 N12 O'
_chemical_formula_iupac     '[Cu4 Cl6 O (C13 H11 N3)4]'
_chemical_formula_weight     1319.85
_chemical_melting_point     ?
_symmetry_cell_setting     tetragonal
_symmetry_space_group_name_H-M     'I -4'
loop_
    _symmetry_equiv_pos_as_xyz
    'x, y, z'
    '-x, -y, z'
    'y, -x, -z'
    '-y, x, -z'
    'x+1/2, y+1/2, z+1/2'
    '-x+1/2, -y+1/2, z+1/2'
    'y+1/2, -x+1/2, -z+1/2'
    '-y+1/2, x+1/2, -z+1/2'
_cell_length_a     13.8532(12)
_cell_length_b     13.8532(12)
_cell_length_c     14.507(3)
_cell_angle_alpha     90.00
_cell_angle_beta     90.00
_cell_angle_gamma     90.00
_cell_volume     2784.1(6)
_cell_formula_units_Z     2
_cell_measurement_reflns_used     3492
_cell_measurement_theta_min     2.8081
_cell_measurement_theta_max     25.2503
_cell_measurement_temperature     294(2)
_exptl_crystal_description     block
_exptl_crystal_colour     brown
_exptl_crystal_size_max     0.25
_exptl_crystal_size_mid     0.23
_exptl_crystal_size_min     0.20
_exptl_crystal_density_diffrn     1.574
_exptl_crystal_density_meas     ?
_exptl_crystal_density_method     'not measured'
_exptl_crystal_F_000     1332
_exptl_absorpt_coefficient_mu     1.845
_exptl_absorpt_correction_type     multi-scan
_exptl_absorpt_process_details     '(CrystalClear; Rigaku/MSC, 2005)'
_exptl_absorpt_correction_T_min     0.637
_exptl_absorpt_correction_T_max     0.691
_exptl_special_details     ?
_diffrn_ambient_temperature     293(2)
_diffrn_radiation_type     MoK\a
_diffrn_radiation_wavelength     0.71073
_diffrn_radiation_source     'fine-focus sealed tube'
_diffrn_radiation_monochromator     graphite
_diffrn_measurement_device_type     'Rigaku Mercury CCD'
_diffrn_measurement_method     \w
_diffrn_detector_area_resol_mean     9
_diffrn_reflns_number     7149
_diffrn_reflns_av_R_equivalents     0.0327
_diffrn_reflns_av_sigmaI/netI     0.0390
_diffrn_reflns_theta_min     2.03
_diffrn_reflns_theta_max     24.99
_diffrn_reflns_theta_full     24.99
_diffrn_measured_fraction_theta_max     1.000
_diffrn_measured_fraction_theta_full     1.000
_diffrn_reflns_limit_h_min     -14
_diffrn_reflns_limit_h_max     16
_diffrn_reflns_limit_k_min     -16
_diffrn_reflns_limit_k_max     14
_diffrn_reflns_limit_l_min     -17
_diffrn_reflns_limit_l_max     17
_diffrn_standards_number     ?
_diffrn_standards_interval_count     0
_diffrn_standards_interval_time     0
_diffrn_standards_decay_%     0
_refine_special_details
;
Refinement of <i>F</i>^2^ against ALL reflections. The weighted <i>R</i>-factor
<i>wR</i> and goodness of fit <i>S</i> are based on <i>F</i>^2^, conventional
<i>R</i>-factors <i>R</i> are based on <i>F</i>, with <i>F</i> set to zero for
negative <i>F</i>^2^. The threshold expression of <i>F</i>^2^ >
\s(<i>F</i>^2^) is used only for calculating <i>R</i>-factors(gt) <i>etc</i>.
and is not relevant to the choice of reflections for refinement.
<i>R</i>-factors based on <i>F</i>^2^ are statistically about twice as large
as those based on <i>F</i>, and <i>R</i>- factors based on ALL data will be
even larger.
;
_reflns_number_total     2467
_reflns_number_gt     2178
_reflns_threshold_expression     I>2\s(I)
_refine_ls_structure_factor_coef     Fsqd
_refine_ls_matrix_type     full
_refine_ls_R_factor_all     0.0367
_refine_ls_R_factor_gt     0.0280
_refine_ls_wR_factor_gt     0.0580
_refine_ls_wR_factor_ref     0.0623
_refine_ls_goodness_of_fit_ref     1.063
_refine_ls_restrained_S_all     1.063
_refine_ls_number_reflns     2467
_refine_ls_number_parameters     170
_refine_ls_number_restraints     0
_refine_ls_number_constraints     0
_refine_ls_hydrogen_treatment     constr
_refine_ls_weighting_scheme     calc
_refine_ls_weighting_details
                 'calc w=1/[\s^2^(Fo^2^)+(0.0286P)^2^] where P=(Fo^2^+2Fc^2^)/3'
_atom_sites_solution_hydrogens     geom
_atom_sites_solution_primary     direct
_atom_sites_solution_secondary     difmap
_refine_ls_shift/su_max     0.001
_refine_ls_shift/su_mean     0.000
_refine_diff_density_max     0.344
_refine_diff_density_min     -0.172
_refine_ls_extinction_method     none
_refine_ls_extinction_coef     ?
_refine_ls_abs_structure_details     'Flack (1983), 1172 Friedel pairs'
_refine_ls_abs_structure_Flack     0.005(15)
loop_
    _atom_type_symbol
    _atom_type_description
    _atom_type_scat_dispersion_real
    _atom_type_scat_dispersion_imag
    _atom_type_scat_source
    'C' 'C' 0.0033 0.0016
                         'International Tables Vol C Tables 4.2.6.8 and 6.1.1.4'
    'H' 'H' 0.0000 0.0000
                         'International Tables Vol C Tables 4.2.6.8 and 6.1.1.4'
    'N' 'N' 0.0061 0.0033
                         'International Tables Vol C Tables 4.2.6.8 and 6.1.1.4'
    'O' 'O' 0.0106 0.0060
                         'International Tables Vol C Tables 4.2.6.8 and 6.1.1.4'
    'Cl' 'Cl' 0.1484 0.1585
                         'International Tables Vol C Tables 4.2.6.8 and 6.1.1.4'
    'Cu' 'Cu' 0.3201 1.2651
                         'International Tables Vol C Tables 4.2.6.8 and 6.1.1.4'
_computing_data_collection     'CrystalClear (Rigaku/MSC, 2005)'
_computing_cell_refinement     'CrystalClear (Rigaku/MSC, 2005)'
_computing_data_reduction     'CrystalClear (Rigaku/MSC, 2005)'
_computing_structure_solution     'SHELXS97 (Sheldrick, 2008)'
_computing_structure_refinement     'SHELXL97 (Sheldrick, 2008)'
_computing_molecular_graphics     'SHELXTL (Sheldrick, 2008)'
_computing_publication_material     'SHELXTL (Sheldrick, 2008)'
loop_
    _atom_site_type_symbol
    _atom_site_label
    _atom_site_fract_x
    _atom_site_fract_y
    _atom_site_fract_z
    _atom_site_U_iso_or_equiv
    _atom_site_adp_type
    _atom_site_calc_flag
    _atom_site_refinement_flags
    _atom_site_occupancy
    _atom_site_symmetry_multiplicity
    _atom_site_disorder_assembly
    _atom_site_disorder_group
    Cu Cu1 0.42929(3) 0.41004(3) 0.07467(3) 0.03400(12) Uani d . 1 1 . .
    Cl Cl1 0.28847(6) 0.47255(6) -0.00384(7) 0.0473(2) Uani d . 1 1 . .
    Cl Cl2 0.5000 0.5000 0.20129(8) 0.0637(4) Uani d S 1 2 . .
    N N3 0.3550(2) 0.3189(2) 0.1515(2) 0.0412(7) Uani d . 1 1 . .
    C C1 0.3592(3) 0.2243(3) 0.1520(3) 0.0498(10) Uani d . 1 1 . .
    H H1 0.3992 0.1887 0.1133 0.060 Uiso calc R 1 1 . .
    C C2 0.2867(3) 0.3436(3) 0.2180(2) 0.0485(10) Uani d . 1 1 . .
    C C7 0.2518(3) 0.2588(3) 0.2595(3) 0.0533(10) Uani d . 1 1 . .
    N N2 0.2998(3) 0.1839(2) 0.2144(2) 0.0548(9) Uani d . 1 1 . .
    C C6 0.1844(3) 0.2627(4) 0.3322(3) 0.0736(15) Uani d . 1 1 . .
    H H6 0.1636 0.2068 0.3616 0.088 Uiso calc R 1 1 . .
    C C3 0.2513(3) 0.4325(3) 0.2461(3) 0.0663(13) Uani d . 1 1 . .
    H H3 0.2726 0.4892 0.2184 0.080 Uiso calc R 1 1 . .
    C C4 0.1837(4) 0.4350(4) 0.3161(4) 0.0844(16) Uani d . 1 1 . .
    H H4 0.1593 0.4940 0.3359 0.101 Uiso calc R 1 1 . .
    C C5 0.1515(4) 0.3495(5) 0.3574(4) 0.0899(18) Uani d . 1 1 . .
    H H5 0.1056 0.3532 0.4040 0.108 Uiso calc R 1 1 . .
    C C8 0.2900(4) 0.0806(3) 0.2368(3) 0.0755(15) Uani d . 1 1 . .
    H H8A 0.2343 0.0721 0.2764 0.091 Uiso calc R 1 1 . .
    H H8B 0.3465 0.0601 0.2711 0.091 Uiso calc R 1 1 . .
    O O1 0.5000 0.5000 0.0000 0.0292(9) Uani d S 1 4 . .
    C C9 0.2789(3) 0.0170(3) 0.1543(3) 0.0563(10) Uani d . 1 1 . .
    C C10 0.1944(4) -0.0195(4) 0.1286(4) 0.0846(16) Uani d . 1 1 . .
    H H10 0.1380 -0.0038 0.1600 0.102 Uiso calc R 1 1 . .
    N N1 0.3632(4) -0.0017(4) 0.1100(4) 0.1075(18) Uani d . 1 1 . .
    C C12 0.2815(9) -0.1018(5) 0.0115(5) 0.128(3) Uani d . 1 1 . .
    H H12 0.2863 -0.1449 -0.0374 0.154 Uiso calc R 1 1 . .
    C C11 0.1926(7) -0.0858(5) 0.0487(5) 0.116(2) Uani d . 1 1 . .
    H H11 0.1364 -0.1138 0.0261 0.139 Uiso calc R 1 1 . .
    C C13 0.3600(8) -0.0601(5) 0.0405(6) 0.140(4) Uani d . 1 1 . .
    H H13 0.4172 -0.0730 0.0093 0.168 Uiso calc R 1 1 . .
loop_
    _atom_site_aniso_label
    _atom_site_aniso_U_11
    _atom_site_aniso_U_22
    _atom_site_aniso_U_33
    _atom_site_aniso_U_12
    _atom_site_aniso_U_13
    _atom_site_aniso_U_23
    Cu1 0.0374(2) 0.0322(2) 0.03237(19) -0.00702(17) 0.0024(2) 0.00311(19)
    Cl1 0.0319(5) 0.0549(5) 0.0552(5) -0.0045(4) -0.0026(4) 0.0094(5)
    Cl2 0.0911(11) 0.0707(10) 0.0294(6) -0.0472(9) 0.000 0.000
    N3 0.0419(18) 0.0393(18) 0.0425(16) -0.0130(14) 0.0009(14) 0.0065(14)
    C1 0.061(3) 0.045(2) 0.043(2) -0.0162(19) -0.006(2) 0.0044(19)
    C2 0.045(2) 0.058(3) 0.042(2) -0.0166(19) -0.0002(18) 0.007(2)
    C7 0.054(2) 0.060(3) 0.045(2) -0.021(2) 0.001(2) 0.010(2)
    N2 0.068(2) 0.048(2) 0.048(2) -0.0231(17) -0.0028(18) 0.0152(17)
    C6 0.064(3) 0.096(4) 0.061(3) -0.035(3) 0.005(2) 0.030(3)
    C3 0.073(3) 0.060(3) 0.066(3) -0.015(2) 0.021(3) 0.003(2)
    C4 0.083(4) 0.080(4) 0.091(4) -0.003(3) 0.037(3) 0.002(3)
    C5 0.084(4) 0.102(5) 0.084(4) -0.016(3) 0.040(3) 0.002(3)
    C8 0.108(4) 0.054(3) 0.065(3) -0.030(3) -0.008(3) 0.021(2)
    O1 0.0293(14) 0.0293(14) 0.029(2) 0.000 0.000 0.000
    C9 0.064(3) 0.042(2) 0.064(3) -0.002(2) 0.010(2) 0.020(2)
    C10 0.093(4) 0.081(4) 0.081(4) -0.020(3) 0.010(3) 0.001(3)
    N1 0.107(4) 0.085(3) 0.130(5) 0.035(3) 0.033(3) 0.025(3)
    C12 0.229(11) 0.066(4) 0.090(5) -0.007(6) 0.033(7) 0.000(4)
    C11 0.158(7) 0.092(5) 0.097(5) -0.030(5) -0.005(5) 0.008(4)
    C13 0.202(10) 0.064(5) 0.154(8) 0.052(5) 0.079(7) 0.012(5)
_geom_special_details
;
All e.s.d.'s (except the e.s.d. in the dihedral angle between two l.s. planes)
are estimated using the full covariance matrix. The cell e.s.d.'s are taken
into account individually in the estimation of e.s.d.'s in distances, angles
and torsion angles; correlations between e.s.d.'s in cell parameters are only
used when they are defined by crystal symmetry. An approximate (isotropic)
treatment of cell e.s.d.'s is used for estimating e.s.d.'s involving l.s.
planes.
;
loop_
    _geom_bond_atom_site_label_1
    _geom_bond_atom_site_label_2
    _geom_bond_site_symmetry_2
    _geom_bond_distance
    _geom_bond_publ_flag
    Cu1 O1 . 1.9199(4) y
    Cu1 N3 . 1.974(3) y
    Cu1 Cl1 4_655 2.3961(10) y
    Cu1 Cl1 . 2.4192(10) y
    Cu1 Cl2 . 2.4263(10) y
    Cl1 Cu1 3_565 2.3961(9) ?
    Cl2 Cu1 2_665 2.4263(10) ?
    N3 C1 . 1.313(4) ?
    N3 C2 . 1.394(5) ?
    C1 N2 . 1.345(5) ?
    C1 H1 . 0.9300 ?
    C2 C3 . 1.386(6) ?
    C2 C7 . 1.407(5) ?
    C7 N2 . 1.395(6) ?
    C7 C6 . 1.409(6) ?
    N2 C8 . 1.474(5) ?
    C6 C5 . 1.337(8) ?
    C6 H6 . 0.9300 ?
    C3 C4 . 1.382(6) ?
    C3 H3 . 0.9300 ?
    C4 C5 . 1.400(7) ?
    C4 H4 . 0.9300 ?
    C5 H5 . 0.9300 ?
    C8 C9 . 1.494(7) ?
    C8 H8A . 0.9700 ?
    C8 H8B . 0.9700 ?
    O1 Cu1 2_665 1.9199(4) ?
    O1 Cu1 4_655 1.9199(4) ?
    O1 Cu1 3_565 1.9199(4) ?
    C9 C10 . 1.328(6) ?
    C9 N1 . 1.358(6) ?
    C10 C11 . 1.480(8) ?
    C10 H10 . 0.9300 ?
    N1 C13 . 1.293(9) ?
    C12 C13 . 1.301(12) ?
    C12 C11 . 1.362(10) ?
    C12 H12 . 0.9300 ?
    C11 H11 . 0.9300 ?
    C13 H13 . 0.9300 ?
loop_
    _geom_angle_atom_site_label_1
    _geom_angle_atom_site_label_2
    _geom_angle_atom_site_label_3
    _geom_angle_site_symmetry_1
    _geom_angle_site_symmetry_3
    _geom_angle
    _geom_angle_publ_flag
    O1 Cu1 N3 . . 179.14(9) ?
    O1 Cu1 Cl1 . 4_655 85.68(3) ?
    N3 Cu1 Cl1 . 4_655 95.10(9) ?
    O1 Cu1 Cl1 . . 85.03(3) ?
    N3 Cu1 Cl1 . . 94.25(9) ?
    Cl1 Cu1 Cl1 4_655 . 120.483(17) ?
    O1 Cu1 Cl2 . . 83.56(2) ?
    N3 Cu1 Cl2 . . 96.40(9) ?
    Cl1 Cu1 Cl2 4_655 . 117.17(3) ?
    Cl1 Cu1 Cl2 . . 119.88(3) ?
    Cu1 Cl1 Cu1 3_565 . 80.69(3) ?
    Cu1 Cl2 Cu1 . 2_665 81.58(4) ?
    C1 N3 C2 . . 105.8(3) ?
    C1 N3 Cu1 . . 128.2(3) ?
    C2 N3 Cu1 . . 126.0(2) ?
    N3 C1 N2 . . 113.1(4) ?
    N3 C1 H1 . . 123.5 ?
    N2 C1 H1 . . 123.5 ?
    C3 C2 N3 . . 131.4(3) ?
    C3 C2 C7 . . 119.6(4) ?
    N3 C2 C7 . . 108.9(4) ?
    N2 C7 C2 . . 104.9(4) ?
    N2 C7 C6 . . 134.1(4) ?
    C2 C7 C6 . . 121.0(5) ?
    C1 N2 C7 . . 107.4(3) ?
    C1 N2 C8 . . 127.5(4) ?
    C7 N2 C8 . . 125.1(4) ?
    C5 C6 C7 . . 117.8(4) ?
    C5 C6 H6 . . 121.1 ?
    C7 C6 H6 . . 121.1 ?
    C4 C3 C2 . . 118.6(4) ?
    C4 C3 H3 . . 120.7 ?
    C2 C3 H3 . . 120.7 ?
    C3 C4 C5 . . 120.6(5) ?
    C3 C4 H4 . . 119.7 ?
    C5 C4 H4 . . 119.7 ?
    C6 C5 C4 . . 122.3(5) ?
    C6 C5 H5 . . 118.8 ?
    C4 C5 H5 . . 118.8 ?
    N2 C8 C9 . . 113.9(4) ?
    N2 C8 H8A . . 108.8 ?
    C9 C8 H8A . . 108.8 ?
    N2 C8 H8B . . 108.8 ?
    C9 C8 H8B . . 108.8 ?
    H8A C8 H8B . . 107.7 ?
    Cu1 O1 Cu1 2_665 4_655 108.564(12) ?
    Cu1 O1 Cu1 2_665 . 111.30(2) ?
    Cu1 O1 Cu1 4_655 . 108.564(12) ?
    Cu1 O1 Cu1 2_665 3_565 108.564(12) ?
    Cu1 O1 Cu1 4_655 3_565 111.30(2) ?
    Cu1 O1 Cu1 . 3_565 108.564(12) ?
    C10 C9 N1 . . 123.5(5) ?
    C10 C9 C8 . . 122.7(5) ?
    N1 C9 C8 . . 113.8(5) ?
    C9 C10 C11 . . 118.1(6) ?
    C9 C10 H10 . . 121.0 ?
    C11 C10 H10 . . 121.0 ?
    C13 N1 C9 . . 117.3(7) ?
    C13 C12 C11 . . 123.7(8) ?
    C13 C12 H12 . . 118.1 ?
    C11 C12 H12 . . 118.1 ?
    C12 C11 C10 . . 113.3(7) ?
    C12 C11 H11 . . 123.3 ?
    C10 C11 H11 . . 123.3 ?
    N1 C13 C12 . . 123.9(8) ?
    N1 C13 H13 . . 118.0 ?
    C12 C13 H13 . . 118.0 ?
loop_
    _geom_torsion_atom_site_label_1
    _geom_torsion_atom_site_label_2
    _geom_torsion_atom_site_label_3
    _geom_torsion_atom_site_label_4
    _geom_torsion_site_symmetry_1
    _geom_torsion_site_symmetry_2
    _geom_torsion_site_symmetry_3
    _geom_torsion_site_symmetry_4
    _geom_torsion
    _geom_torsion_publ_flag
    O1 Cu1 Cl1 Cu1 . . . 3_565 -1.10(2) ?
    N3 Cu1 Cl1 Cu1 . . . 3_565 178.42(9) ?
    Cl1 Cu1 Cl1 Cu1 4_655 . . 3_565 -83.12(4) ?
    Cl2 Cu1 Cl1 Cu1 . . . 3_565 78.54(4) ?
    O1 Cu1 Cl2 Cu1 . . . 2_665 0.0 ?
    N3 Cu1 Cl2 Cu1 . . . 2_665 -179.13(9) ?
    Cl1 Cu1 Cl2 Cu1 4_655 . . 2_665 81.77(3) ?
    Cl1 Cu1 Cl2 Cu1 . . . 2_665 -80.48(3) ?
    O1 Cu1 N3 C1 . . . . 150(6) ?
    Cl1 Cu1 N3 C1 4_655 . . . -4.5(3) ?
    Cl1 Cu1 N3 C1 . . . . 116.6(3) ?
    Cl2 Cu1 N3 C1 . . . . -122.7(3) ?
    O1 Cu1 N3 C2 . . . . -31(6) ?
    Cl1 Cu1 N3 C2 4_655 . . . 174.8(3) ?
    Cl1 Cu1 N3 C2 . . . . -64.1(3) ?
    Cl2 Cu1 N3 C2 . . . . 56.7(3) ?
    C2 N3 C1 N2 . . . . -0.7(4) ?
    Cu1 N3 C1 N2 . . . . 178.8(2) ?
    C1 N3 C2 C3 . . . . -178.6(4) ?
    Cu1 N3 C2 C3 . . . . 2.0(6) ?
    C1 N3 C2 C7 . . . . 1.2(4) ?
    Cu1 N3 C2 C7 . . . . -178.3(2) ?
    C3 C2 C7 N2 . . . . 178.6(4) ?
    N3 C2 C7 N2 . . . . -1.2(4) ?
    C3 C2 C7 C6 . . . . -2.8(6) ?
    N3 C2 C7 C6 . . . . 177.4(4) ?
    N3 C1 N2 C7 . . . . -0.1(4) ?
    N3 C1 N2 C8 . . . . -176.6(4) ?
    C2 C7 N2 C1 . . . . 0.8(4) ?
    C6 C7 N2 C1 . . . . -177.6(5) ?
    C2 C7 N2 C8 . . . . 177.4(4) ?
    C6 C7 N2 C8 . . . . -1.0(8) ?
    N2 C7 C6 C5 . . . . -178.9(5) ?
    C2 C7 C6 C5 . . . . 3.0(7) ?
    N3 C2 C3 C4 . . . . -178.9(4) ?
    C7 C2 C3 C4 . . . . 1.4(7) ?
    C2 C3 C4 C5 . . . . -0.2(8) ?
    C7 C6 C5 C4 . . . . -1.8(9) ?
    C3 C4 C5 C6 . . . . 0.5(9) ?
    C1 N2 C8 C9 . . . . -48.8(6) ?
    C7 N2 C8 C9 . . . . 135.3(4) ?
    N3 Cu1 O1 Cu1 . . . 2_665 88(6) ?
    Cl1 Cu1 O1 Cu1 4_655 . . 2_665 -117.99(3) ?
    Cl1 Cu1 O1 Cu1 . . . 2_665 120.87(3) ?
    Cl2 Cu1 O1 Cu1 . . . 2_665 0.0 ?
    N3 Cu1 O1 Cu1 . . . 4_655 -153(6) ?
    Cl1 Cu1 O1 Cu1 4_655 . . 4_655 1.44(3) ?
    Cl1 Cu1 O1 Cu1 . . . 4_655 -119.70(3) ?
    Cl2 Cu1 O1 Cu1 . . . 4_655 119.434(8) ?
    N3 Cu1 O1 Cu1 . . . 3_565 -32(6) ?
    Cl1 Cu1 O1 Cu1 4_655 . . 3_565 122.58(3) ?
    Cl1 Cu1 O1 Cu1 . . . 3_565 1.43(3) ?
    Cl2 Cu1 O1 Cu1 . . . 3_565 -119.434(8) ?
    N2 C8 C9 C10 . . . . -102.8(6) ?
    N2 C8 C9 N1 . . . . 78.9(5) ?
    N1 C9 C10 C11 . . . . 1.4(7) ?
    C8 C9 C10 C11 . . . . -176.8(4) ?
    C10 C9 N1 C13 . . . . -1.6(7) ?
    C8 C9 N1 C13 . . . . 176.8(5) ?
    C13 C12 C11 C10 . . . . -2.7(10) ?
    C9 C10 C11 C12 . . . . 0.6(8) ?
    C9 N1 C13 C12 . . . . -0.5(10) ?
    C11 C12 C13 N1 . . . . 2.8(13) ?
data_global
_journal_date_recd_electronic     2011-08-22
_journal_date_accepted     2011-08-29
_journal_name_full     'Acta Crystallographica, Section E'
_journal_year     2011
_journal_volume     67
_journal_issue     10
_journal_page_first     m1372
_journal_page_last     m1372
_journal_paper_category     QM
_journal_coeditor_code     HB6384
_publ_contact_author_name     'Hui Li'
_publ_contact_author_address
;
Department of Applied Chemistry
Yuncheng University
Yuncheng, Shanxi 044000
People's Republic of China
;
_publ_contact_author_email     lihuiwff@163.com
_publ_contact_author_fax     '8635 9209 0394'
_publ_contact_author_phone     '8635 9209 0394'
_publ_section_title
;\
Hexa-\m-chlorido-\m~4~-oxido-tetrakis({1-[(pyridin-2-yl)methyl]-1<i>H</i>-\
benzimidazole-\k<i>N</i>^3^}copper(II))
;
loop_
    _publ_author_name
    _publ_author_footnote
    _publ_author_address
    'Li, Hui' .
;
Department of Applied Chemistry
Yuncheng University
Yuncheng, Shanxi 044000
People's Republic of China
;
    'Jiang, Hongshi' .
;
Department of Applied Chemistry
Yuncheng University
Yuncheng, Shanxi 044000
People's Republic of China
;
    'Sun, Hong' .
;
Department of Applied Chemistry
Yuncheng University
Yuncheng, Shanxi 044000
People's Republic of China
;
