# Supplementary material for: Hexa-μ-chlorido-μ4-oxido-tetra­kis­({1-[(pyridin-2-yl)meth­yl]-1H-benzimidazole-κN 3}copper(II))
Source: Acta Crystallogr Sect E Struct Rep Online. 2011 Sep 14;67(Pt 10):m1372. doi: 10.1107/S1600536811035252 (PMC3201516; doi:10.1107/S1600536811035252)
Supplement: Supplementary file 2 [file e-67-m1372-Isup2.hkl]

# 
# h,k,l, Fc-squared, Fo-squared, sigma(Fo-squared) and status flag 
# 
data_I
_shelx_title ' 060726C in I-4' 
_shelx_refln_list_code          4 
_shelx_F_calc_maximum      240.97 
_exptl_crystal_F_000      1332.00 
_reflns_d_resolution_high  0.8412 
 
loop_ 
 _symmetry_equiv_pos_as_xyz 
 'x, y, z' 
 '-x, -y, z' 
 'y, -x, -z' 
 '-y, x, -z' 
 'x+1/2, y+1/2, z+1/2' 
 '-x+1/2, -y+1/2, z+1/2' 
 'y+1/2, -x+1/2, -z+1/2' 
 '-y+1/2, x+1/2, -z+1/2' 
 
_cell_length_a    13.8532 
_cell_length_b    13.8532 
_cell_length_c    14.5073 
_cell_angle_alpha  90.000 
_cell_angle_beta   90.000 
_cell_angle_gamma  90.000 
 
_shelx_F_squared_multiplier     1.000 
 
loop_ 
 _refln_index_h 
 _refln_index_k 
 _refln_index_l 
 _refln_F_squared_calc 
 _refln_F_squared_meas 
 _refln_F_squared_sigma 
 _refln_observed_status 
   1   1   0    37089.07    43363.85   2278.70 o 
   0   2   0       35.16       51.74     11.33 o 
   2   2   0      261.72      181.38     25.61 o 
  -1   3   0    10581.36    10372.12    175.34 o 
   1   3   0     7290.93     6802.98    141.98 o 
   3   3   0       97.74       55.05     28.14 o 
  -2   4   0      930.43      934.88     32.31 o 
   0   4   0     5713.39     6796.18    137.96 o 
   2   4   0      902.76     1109.93     35.94 o 
   4   4   0     7159.13     7396.55    138.90 o 
  -3   5   0     3351.53     3722.43     81.29 o 
  -1   5   0       43.60       64.46     25.98 o 
   1   5   0     4472.53     4490.06    161.21 o 
   3   5   0    34480.11    33680.76    482.11 o 
   5   5   0    27358.23    27222.84    535.83 o 
  -4   6   0      608.04      591.39     33.81 o 
  -2   6   0     8832.84     7988.24    149.51 o 
   0   6   0     4335.48     3555.77     99.79 o 
   2   6   0       14.49       -0.26     12.54 o 
   4   6   0    14703.35    14670.13    224.71 o 
   6   6   0    24557.31    24657.53    421.62 o 
  -5   7   0     9148.38     9306.72    180.86 o 
  -3   7   0    10202.00    10418.51    282.90 o 
  -1   7   0     6217.75     5587.93    128.07 o 
   1   7   0    15059.60    15338.39    256.29 o 
   3   7   0     2212.40     2169.54     53.91 o 
   5   7   0    20963.91    20784.05    385.61 o 
   7   7   0     3563.16     3260.50     90.15 o 
  -6   8   0     4039.65     4045.46    102.72 o 
  -4   8   0      563.05      577.46     42.10 o 
  -2   8   0      142.75      120.29     28.50 o 
   0   8   0     3243.41     3264.98     74.39 o 
   2   8   0      254.43      226.73     31.83 o 
   4   8   0    15607.18    16135.41    251.66 o 
   6   8   0     4018.26     4062.13    102.92 o 
   8   8   0     1436.43     1397.86     61.41 o 
  -7   9   0      165.20      183.03     33.79 o 
  -5   9   0     2217.74     2099.93     70.35 o 
  -3   9   0     1250.98     1290.58     52.95 o 
  -1   9   0     1893.88     1801.77     54.01 o 
   1   9   0      194.08      146.80     22.04 o 
   3   9   0     5656.64     5692.55    109.05 o 
   5   9   0     3053.56     3118.19     88.49 o 
   7   9   0      907.52      816.23     52.46 o 
   9   9   0      217.53      301.09     42.91 o 
  -8  10   0     4003.16     4050.04    132.71 o 
  -6  10   0       34.48        8.41     25.88 o 
  -4  10   0      175.65      185.55     31.16 o 
  -2  10   0     5249.92     5231.95    136.57 o 
   0  10   0     3925.43     4134.90    112.09 o 
   2  10   0     3990.40     4230.78    122.52 o 
   4  10   0     1564.85     1480.70     82.40 o 
   6  10   0       77.88        9.45     28.25 o 
   8  10   0     1428.83     1372.50     64.96 o 
  10  10   0       26.94       33.88     43.19 o 
  -9  11   0     1765.16     1688.92     90.03 o 
  -7  11   0     2740.21     2646.65    111.99 o 
  -5  11   0      597.44      469.72     53.41 o 
  -3  11   0     2746.55     2814.59    199.42 o 
  -1  11   0     6666.76     6634.36    241.67 o 
   1  11   0     1616.92     1596.35     64.16 o 
   3  11   0        3.86       -9.65     34.97 o 
   5  11   0     1065.98     1095.74     86.85 o 
   7  11   0      799.35      792.50     67.79 o 
   9  11   0      515.80      472.16     60.07 o 
  11  11   0      186.16      239.32     68.45 o 
 -10  12   0      158.89       92.75     54.71 o 
  -8  12   0     1091.66     1122.00     80.62 o 
  -6  12   0     1403.22     1421.66     92.75 o 
  -4  12   0      121.44       76.19     48.15 o 
  -2  12   0     5386.79     4929.35    175.95 o 
   0  12   0     3198.50     2999.72    130.33 o 
   2  12   0     1904.64     1892.12     71.07 o 
   4  12   0     1931.74     2080.03     94.81 o 
   6  12   0     2574.37     2460.12    105.81 o 
   8  12   0        3.00      -13.78     41.10 o 
  10  12   0      712.13      467.97     83.89 o 
  -9  13   0      158.13       68.55     51.96 o 
  -7  13   0      169.46      139.64     49.25 o 
  -5  13   0        9.34      -43.35     43.84 o 
  -3  13   0     3250.81     3439.17    150.60 o 
  -1  13   0     6552.92     6615.70    219.02 o 
   1  13   0        1.68      -54.09     36.06 o 
   3  13   0      560.06      529.02     59.51 o 
   5  13   0     3189.74     3077.56    135.46 o 
   7  13   0      900.61      866.93     74.08 o 
   9  13   0      431.88      356.69     64.07 o 
  -8  14   0       18.01       16.46     50.96 o 
  -6  14   0      359.00      309.54     92.34 o 
  -4  14   0      365.83      302.46     66.80 o 
  -2  14   0     3188.41     3594.65    155.88 o 
   0  14   0     2296.52     2340.19    106.02 o 
   2  14   0      285.99      205.30     70.47 o 
   4  14   0     1032.38     1171.54    114.23 o 
   6  14   0      232.72      107.94     48.58 o 
   8  14   0      619.89      680.02    111.98 o 
  -5  15   0       16.54      -58.25     53.77 o 
  -3  15   0      117.44      106.80     61.84 o 
  -1  15   0      401.67      300.56     65.91 o 
   1  15   0       81.39       88.97     63.04 o 
   3  15   0       99.94        4.46    128.49 o 
   5  15   0      364.40      373.67     85.22 o 
  -2  16   0      344.05      277.50     95.74 o 
   0  16   0      179.75      166.98     72.36 o 
   2  16   0       13.12       42.86     68.22 o 
   1   0   1    55668.59    55271.61   1252.96 o 
   3   0   1     5069.09     5222.76    107.64 o 
   5   0   1     2011.14     2100.29     66.32 o 
   7   0   1     9863.84     9764.00    325.47 o 
   9   0   1      300.65      376.67     36.90 o 
  11   0   1     1580.81     1775.42     96.38 o 
  13   0   1     1235.64     1294.18     78.85 o 
  15   0   1      408.57      453.06     73.09 o 
 -16   1   1      368.73      303.51     79.92 o 
 -14   1   1      358.15      324.58     72.48 o 
 -12   1   1      629.42      611.04     60.17 o 
 -10   1   1     3352.64     3230.51     99.45 o 
  -8   1   1     3623.32     3591.63     97.28 o 
  -6   1   1    10398.67    10912.68    216.55 o 
  -4   1   1     4785.36     4956.18    165.45 o 
  -2   1   1    37488.37    38555.15   1088.25 o 
   0   1   1    53835.70    52762.27   1692.71 o 
   2   1   1    25827.57    25488.87    578.24 o 
   4   1   1    11359.66    12019.06    181.22 o 
   6   1   1    11983.11    11655.94    200.19 o 
   8   1   1     2026.17     2017.05     56.08 o 
  10   1   1     5123.63     5125.96    331.25 o 
  12   1   1     6119.12     6376.02    208.59 o 
  14   1   1     2909.17     3077.62    142.24 o 
  16   1   1      383.12      437.66     70.12 o 
 -15   2   1      206.59      349.95    103.16 o 
 -13   2   1      384.24      302.92     94.73 o 
 -11   2   1     2159.19     2160.04     75.07 o 
  -9   2   1     4965.18     4679.97    108.22 o 
  -7   2   1     4131.35     4180.64     94.85 o 
  -5   2   1      371.70      345.25     28.30 o 
  -3   2   1     4924.20     5356.59    116.70 o 
  -1   2   1    26260.21    25115.64    481.40 o 
   1   2   1    36581.96    36187.38    831.02 o 
   3   2   1     3370.76     3227.01     65.75 o 
   5   2   1     7311.73     6458.55    122.57 o 
   7   2   1    11140.16    11132.18    226.27 o 
   9   2   1     3297.75     3395.45     95.43 o 
  11   2   1     4006.96     3841.07    147.02 o 
  13   2   1     6454.65     6164.09    320.06 o 
  15   2   1      344.94      411.27     92.50 o 
 -16   3   1      179.00      187.28     78.65 o 
 -14   3   1       66.15       42.17     55.14 o 
 -12   3   1      883.15     1001.57     74.50 o 
 -10   3   1     3675.32     3568.32     82.83 o 
  -8   3   1     5184.33     5453.23    119.00 o 
  -6   3   1     6036.44     5897.16    125.27 o 
  -4   3   1     5773.25     5790.55    111.93 o 
  -2   3   1     3281.18     3104.34    110.18 o 
   0   3   1     4764.29     4761.43    123.51 o 
   2   3   1     4510.92     4653.06    112.80 o 
   4   3   1      826.37      896.55     37.89 o 
   6   3   1    11217.97    11099.64    198.57 o 
   8   3   1     1381.59     1270.80     48.14 o 
  10   3   1     3740.74     3809.31    142.76 o 
  12   3   1      910.58      996.60     86.80 o 
  14   3   1     1406.44     1309.33     98.47 o 
  16   3   1      311.81      435.39     98.82 o 
 -15   4   1       62.26       82.74     62.96 o 
 -13   4   1     1906.76     2104.01     99.81 o 
 -11   4   1      810.89      828.78     78.14 o 
  -9   4   1     6272.56     6232.05    118.73 o 
  -7   4   1    16324.92    16206.38    281.75 o 
  -5   4   1    24021.04    24632.45    415.83 o 
  -3   4   1      752.78      780.25     69.25 o 
  -1   4   1    10874.86    11507.75    296.11 o 
   1   4   1     4469.40     4814.06     79.72 o 
   3   4   1     6148.14     6241.56    115.76 o 
   5   4   1     5657.48     6140.36    120.90 o 
   7   4   1     6620.99     6968.30    140.01 o 
   9   4   1     2743.84     2850.47     80.55 o 
  11   4   1     1024.99     1145.90     88.88 o 
  13   4   1      523.80      671.57     79.30 o 
  15   4   1      116.09       70.15     63.48 o 
 -14   5   1     1572.77     1662.41     92.67 o 
 -12   5   1     3673.91     3690.51    150.67 o 
 -10   5   1       76.91       60.34     29.96 o 
  -8   5   1     4162.66     4015.37     84.76 o 
  -6   5   1    27929.44    27556.49    407.27 o 
  -4   5   1     5707.98     6237.71    147.36 o 
  -2   5   1     7313.33     6785.44    127.48 o 
   0   5   1     2826.92     2986.71     68.23 o 
   2   5   1      268.09      254.77     17.84 o 
   4   5   1    24737.01    25460.83    416.22 o 
   6   5   1     3084.20     2940.60     75.60 o 
   8   5   1     6460.39     6476.96    139.27 o 
  10   5   1      311.22      313.02     48.82 o 
  12   5   1      624.04      664.53     82.86 o 
  14   5   1      517.78      464.06    124.27 o 
 -15   6   1      110.88       95.68     55.69 o 
 -13   6   1     2987.70     2989.52    121.15 o 
 -11   6   1      875.68      802.81    114.70 o 
  -9   6   1      732.61      721.34     49.76 o 
  -7   6   1     5574.02     5396.61    122.54 o 
  -5   6   1     3011.41     2904.05     62.31 o 
  -3   6   1    11126.44    10833.87    198.85 o 
  -1   6   1    11413.30    11464.06    221.90 o 
   1   6   1    10172.70    10017.39    158.97 o 
   3   6   1     5831.91     5753.52    100.21 o 
   5   6   1    28742.85    28653.17    478.25 o 
   7   6   1     8179.95     7640.31    157.50 o 
   9   6   1     2305.80     2249.62     74.23 o 
  11   6   1     1949.37     2047.86     93.29 o 
  13   6   1      376.60      373.22     73.12 o 
  15   6   1       77.43      149.89     70.38 o 
 -14   7   1       15.77       -6.91     53.09 o 
 -12   7   1      682.48      609.44     65.18 o 
 -10   7   1     1137.63     1079.67     60.21 o 
  -8   7   1      302.86      341.92     37.44 o 
  -6   7   1     8597.02     8193.98    165.58 o 
  -4   7   1     6459.44     6556.79    136.36 o 
  -2   7   1    10656.34    10720.98    180.29 o 
   0   7   1     9570.76     9421.45    165.94 o 
   2   7   1     4326.11     4245.10     80.18 o 
   4   7   1    16226.61    15986.85    246.06 o 
   6   7   1     5735.29     5609.09    124.30 o 
   8   7   1     1866.97     1826.89     83.74 o 
  10   7   1     1555.64     1602.86     79.76 o 
  12   7   1     1176.65     1236.76     78.25 o 
  14   7   1       38.96       85.04     80.99 o 
 -13   8   1       47.70       52.91     47.14 o 
 -11   8   1      741.61      664.00     74.82 o 
  -9   8   1      977.22     1041.11     58.74 o 
  -7   8   1     1860.84     1735.12     67.37 o 
  -5   8   1     6641.81     6393.18    138.20 o 
  -3   8   1     1432.71     1375.71     51.78 o 
  -1   8   1     2208.82     2403.33     70.65 o 
   1   8   1     3821.51     3830.53     77.27 o 
   3   8   1     5525.52     5711.70    104.59 o 
   5   8   1     4293.35     3972.33     98.69 o 
   7   8   1      355.33      358.98     37.28 o 
   9   8   1      399.05      323.98     38.77 o 
  11   8   1     4539.08     4513.44    147.66 o 
  13   8   1      489.68      533.23     73.71 o 
 -12   9   1      247.71      192.59     48.83 o 
 -10   9   1      467.17      428.12     47.16 o 
  -8   9   1      480.73      449.01     44.86 o 
  -6   9   1     2585.64     2475.28     79.35 o 
  -4   9   1     2971.85     3047.41     85.85 o 
  -2   9   1     3612.07     3603.70    102.49 o 
   0   9   1      258.98      243.67     39.63 o 
   2   9   1     4612.25     4459.49     90.79 o 
   4   9   1     6152.72     6041.46    134.85 o 
   6   9   1      674.26      718.37     62.01 o 
   8   9   1     1109.58     1096.05     57.55 o 
  10   9   1     1928.39     2063.90     94.29 o 
  12   9   1      861.26      975.38     89.66 o 
 -13  10   1      370.47      459.92     86.58 o 
 -11  10   1      143.63       96.36     46.03 o 
  -9  10   1     2162.48     2067.90     79.57 o 
  -7  10   1     1592.88     1596.99     67.58 o 
  -5  10   1      400.01      364.42     39.38 o 
  -3  10   1     3639.64     3456.21    105.37 o 
  -1  10   1     5394.53     5506.03    150.05 o 
   1  10   1     3236.89     3249.72    100.80 o 
   3  10   1     3234.88     3188.34     87.47 o 
   5  10   1       73.29        3.26     42.68 o 
   7  10   1     1299.98     1345.50     73.60 o 
   9  10   1      656.28      726.66    108.81 o 
  11  10   1      458.69      461.14     84.31 o 
  13  10   1      150.04        5.34     67.93 o 
 -12  11   1      479.90      354.24     81.69 o 
 -10  11   1      486.85      523.01     64.92 o 
  -8  11   1     4481.82     4664.18    153.75 o 
  -6  11   1     2057.37     2087.59    121.07 o 
  -4  11   1      859.85     1028.92     82.40 o 
  -2  11   1     4113.82     4118.88    153.65 o 
   0  11   1     1795.96     1787.57     95.91 o 
   2  11   1     2119.71     2063.98     71.23 o 
   4  11   1      774.54      723.82     62.87 o 
   6  11   1      735.80      655.58     61.63 o 
   8  11   1      955.81      966.29     73.04 o 
  10  11   1      125.96       56.00     61.06 o 
  12  11   1      665.64      817.66    100.60 o 
 -11  12   1      685.70      706.26    128.91 o 
  -9  12   1      888.48     1143.58     84.47 o 
  -7  12   1     1090.62     1037.96     76.07 o 
  -5  12   1      700.93      700.15     64.72 o 
  -3  12   1      970.60     1017.62     86.24 o 
  -1  12   1     5659.01     6031.46    246.01 o 
   1  12   1      779.15      814.14     66.51 o 
   3  12   1     1097.57     1054.84     70.79 o 
   5  12   1     3289.39     3488.74    123.70 o 
   7  12   1      656.54      645.45     63.86 o 
   9  12   1      269.29      318.28     72.72 o 
  11  12   1      493.33      426.25     81.95 o 
 -10  13   1      210.41      217.85     57.48 o 
  -8  13   1      656.48      557.45     67.48 o 
  -6  13   1      248.93      220.16     62.15 o 
  -4  13   1      498.51      458.87     69.35 o 
  -2  13   1     6453.61     6219.41    212.49 o 
   0  13   1     1199.83     1254.71     79.25 o 
   2  13   1      433.63      521.85     79.39 o 
   4  13   1     1719.56     1959.29     95.79 o 
   6  13   1     3100.45     3069.09    120.43 o 
   8  13   1       60.29       12.00     46.30 o 
  10  13   1      402.59      494.02     83.39 o 
  -7  14   1       42.68       76.30     57.97 o 
  -5  14   1      430.98      385.32     77.67 o 
  -3  14   1     1411.92     1262.51     98.17 o 
  -1  14   1     2953.43     3058.25    143.01 o 
   1  14   1      417.88      379.34     75.33 o 
   3  14   1       25.20      -47.38     53.27 o 
   5  14   1     1577.50     1763.06     94.32 o 
   7  14   1        5.92      -11.58     50.02 o 
  -6  15   1       78.66       21.29     75.83 o 
  -4  15   1      132.97      142.73     63.99 o 
  -2  15   1      355.12      347.17     68.55 o 
   0  15   1      428.34      505.80     84.24 o 
   2  15   1      272.10      226.69     71.45 o 
   4  15   1       21.50      -19.20     67.95 o 
   6  15   1       83.94      154.30     72.98 o 
  -3  16   1      353.86      462.33     82.48 o 
  -1  16   1      350.24      347.36    136.69 o 
   1  16   1      353.91      329.28     98.40 o 
   3  16   1      190.12      118.01     75.08 o 
   0   0   2      285.79      326.03     30.80 o 
   2   0   2    32410.21    35047.11    646.89 o 
   4   0   2     7931.33     7786.69    194.25 o 
   6   0   2     9171.55     9069.30    191.89 o 
   8   0   2     2650.23     2447.77     61.37 o 
  10   0   2     5685.53     5751.24    148.48 o 
  12   0   2      676.63      881.00     79.90 o 
  14   0   2     1260.57     1341.07     88.45 o 
  16   0   2     1073.04     1320.85    278.56 o 
 -15   1   2     1450.29     1733.13    136.36 o 
 -13   1   2       40.48      104.07     44.01 o 
 -11   1   2     1818.20     1803.00     71.90 o 
  -9   1   2     6733.56     6467.25    140.65 o 
  -7   1   2    18696.90    18598.10    365.98 o 
  -5   1   2     3288.92     2673.86     76.17 o 
  -3   1   2     7365.65     7402.20    134.81 o 
  -1   1   2     9638.13    10868.90    367.20 o 
   1   1   2     9661.25    11421.60    186.65 o 
   3   1   2    23890.11    25886.03    379.07 o 
   5   1   2     2965.70     3000.14     64.50 o 
   7   1   2    11004.72    11500.27    200.94 o 
   9   1   2     2003.58     2023.33     74.78 o 
  11   1   2     2786.70     2732.96    158.83 o 
  13   1   2     1101.22     1231.43    201.53 o 
  15   1   2      164.54      154.66     76.06 o 
 -16   2   2      729.92      713.75    100.87 o 
 -14   2   2      333.52      407.40     82.83 o 
 -12   2   2      744.71      927.43     58.55 o 
 -10   2   2     6089.07     6217.49    139.29 o 
  -8   2   2     5284.84     5242.25    126.90 o 
  -6   2   2     4410.39     4492.48     96.78 o 
  -4   2   2    26600.18    25083.45    406.46 o 
  -2   2   2    45326.33    47425.81    744.56 o 
   0   2   2    33674.11    36775.41    660.28 o 
   2   2   2    42557.02    45525.57    734.89 o 
   4   2   2     2731.53     2535.61     55.47 o 
   6   2   2    10093.74    10450.10    189.78 o 
   8   2   2     3002.33     3121.89     83.82 o 
  10   2   2     4045.95     3834.49    141.54 o 
  12   2   2     1309.66     1135.93     87.52 o 
  14   2   2     1909.50     1901.87    114.41 o 
  16   2   2       94.99       66.49     60.42 o 
 -15   3   2      259.09      269.35     74.29 o 
 -13   3   2      817.51      819.40     68.60 o 
 -11   3   2      918.48     1076.02     58.57 o 
  -9   3   2    11429.18    11251.32    226.23 o 
  -7   3   2     2407.47     2390.67     67.07 o 
  -5   3   2    15626.72    15143.27    260.31 o 
  -3   3   2    21058.91    21893.08    354.79 o 
  -1   3   2    25342.61    27050.43    590.94 o 
   1   3   2     7992.11     8018.85    176.93 o 
   3   3   2    19319.78    20396.81    341.47 o 
   5   3   2     8835.73     9051.92    164.38 o 
   7   3   2    11846.42    11351.35    205.87 o 
   9   3   2     4450.95     4591.66    155.39 o 
  11   3   2     1962.42     2029.91    107.45 o 
  13   3   2     1583.71     1575.65    107.22 o 
  15   3   2      265.05      203.70     63.78 o 
 -14   4   2      398.58      470.40     65.92 o 
 -12   4   2     2951.00     2833.82    204.72 o 
 -10   4   2     2732.52     2788.38     87.30 o 
  -8   4   2     1983.43     1920.39     62.87 o 
  -6   4   2    14743.05    15013.13    265.07 o 
  -4   4   2    14834.94    13813.33    236.64 o 
  -2   4   2     2180.86     2050.89     54.74 o 
   0   4   2     7183.10     7072.18    179.13 o 
   2   4   2    24783.49    24151.86    399.93 o 
   4   4   2    14592.92    13922.50    256.40 o 
   6   4   2     2078.60     2085.15     67.28 o 
   8   4   2     8748.65     8795.91    171.68 o 
  10   4   2     3233.81     3395.65    135.10 o 
  12   4   2      664.14      739.82     80.49 o 
  14   4   2      843.71      879.48     94.54 o 
 -15   5   2       23.12      -93.64     62.43 o 
 -13   5   2     3728.31     3613.19    134.01 o 
 -11   5   2      485.32      543.49     48.31 o 
  -9   5   2       58.90       59.28     33.91 o 
  -7   5   2      502.00      515.31     35.64 o 
  -5   5   2     7419.68     7091.46    138.05 o 
  -3   5   2     8553.42     8911.68    178.27 o 
  -1   5   2     3697.80     3830.38     92.04 o 
   1   5   2     3861.41     3156.02     65.77 o 
   3   5   2    15692.68    15216.41    261.44 o 
   5   5   2     7544.28     7008.16    137.25 o 
   7   5   2     6054.31     5871.21    122.69 o 
   9   5   2     2515.72     2411.84     93.39 o 
  11   5   2     2760.12     2871.78    173.42 o 
  13   5   2      676.86      718.30     84.34 o 
  15   5   2     1494.36     1535.67    113.79 o 
 -14   6   2      540.18      606.04     84.62 o 
 -12   6   2     2574.41     2386.67    104.54 o 
 -10   6   2      689.28      777.12     52.83 o 
  -8   6   2       52.59       39.89     26.89 o 
  -6   6   2     1418.66     1364.64     49.32 o 
  -4   6   2     1957.95     2012.21     56.77 o 
  -2   6   2    10905.02    11223.04    235.37 o 
   0   6   2     8472.04     8447.80    249.90 o 
   2   6   2     4194.10     4343.24     79.36 o 
   4   6   2    14994.24    15415.29    267.78 o 
   6   6   2     1787.43     1770.10     57.33 o 
   8   6   2     4984.09     5086.16    118.69 o 
  10   6   2     2327.32     2312.19     97.08 o 
  12   6   2       57.59       16.39     40.99 o 
  14   6   2      597.74      647.20    106.05 o 
 -13   7   2      236.31      213.47     52.33 o 
 -11   7   2     1098.74     1104.21     65.82 o 
  -9   7   2     1916.93     1865.59     72.99 o 
  -7   7   2     1233.39     1185.65     55.20 o 
  -5   7   2     5548.08     5340.29    103.66 o 
  -3   7   2    11263.68    10864.91    240.77 o 
  -1   7   2    10869.90    11361.85    225.97 o 
   1   7   2    19160.24    19261.59    286.52 o 
   3   7   2     2530.72     2485.48     55.43 o 
   5   7   2      707.62      686.56     38.83 o 
   7   7   2     1276.33     1308.10     54.00 o 
   9   7   2      462.12      550.02     54.92 o 
  11   7   2     2590.48     2658.70    107.32 o 
  13   7   2       46.07       13.23     49.40 o 
 -14   8   2      223.65      172.11     59.05 o 
 -12   8   2      726.78      701.69     70.35 o 
 -10   8   2     2472.00     2450.21     87.62 o 
  -8   8   2     1540.65     1411.84     63.05 o 
  -6   8   2     5325.88     5408.32    126.69 o 
  -4   8   2     8684.01     8624.43    173.89 o 
  -2   8   2     2617.37     2748.71     62.20 o 
   0   8   2     2856.60     2707.85     78.08 o 
   2   8   2     6017.30     5935.70    104.28 o 
   4   8   2     2079.67     2095.50     52.94 o 
   6   8   2       71.52       57.17     26.94 o 
   8   8   2     1423.06     1379.51     75.04 o 
  10   8   2     2089.36     2067.71     93.41 o 
  12   8   2     2302.73     2431.76    106.79 o 
  14   8   2       21.17      -41.30     54.67 o 
 -13   9   2       11.33      -39.40     68.19 o 
 -11   9   2     1762.87     1780.58     79.21 o 
  -9   9   2     1268.76     1344.50     65.08 o 
  -7   9   2      528.89      485.95     44.92 o 
  -5   9   2     2959.20     2907.09     85.57 o 
  -3   9   2     4382.81     4212.07    105.12 o 
  -1   9   2     1968.31     2037.44     68.91 o 
   1   9   2     7133.16     6834.82    140.08 o 
   3   9   2    11063.08    11168.92    208.50 o 
   5   9   2       67.60       -7.60     31.62 o 
   7   9   2     1766.74     1799.38     67.98 o 
   9   9   2     1290.21     1310.11    103.89 o 
  11   9   2     2497.32     2544.81    109.27 o 
  13   9   2       67.25      -14.09     48.45 o 
 -12  10   2      118.47       60.45     47.70 o 
 -10  10   2      686.14      674.60     57.34 o 
  -8  10   2     2173.14     2397.78     85.69 o 
  -6  10   2     2265.00     2285.62     79.82 o 
  -4  10   2     3204.98     3158.22     92.32 o 
  -2  10   2     3863.76     3763.90    112.21 o 
   0  10   2     5567.40     5859.51    167.55 o 
   2  10   2     6258.02     6254.70    135.47 o 
   4  10   2     2387.45     2352.72     92.61 o 
   6  10   2      610.71      666.25     57.53 o 
   8  10   2     2747.98     2694.62    133.13 o 
  10  10   2      551.34      441.66     78.61 o 
  12  10   2       25.75      -62.66     58.34 o 
 -11  11   2       18.82      -20.27     46.25 o 
  -9  11   2     2676.37     2649.07    131.94 o 
  -7  11   2     2518.48     2458.47     88.02 o 
  -5  11   2     2683.23     2815.28     90.33 o 
  -3  11   2     1629.16     1582.91     94.43 o 
  -1  11   2     2763.31     2754.10     95.73 o 
   1  11   2     2222.38     2339.64     89.52 o 
   3  11   2      857.66      997.71    101.74 o 
   5  11   2      491.01      437.14     52.35 o 
   7  11   2      992.08     1063.34     72.67 o 
   9  11   2     1855.20     1833.85    115.75 o 
  11  11   2       19.94       -4.54     60.20 o 
 -10  12   2       51.75       84.83     50.15 o 
  -8  12   2     2338.33     2387.78    108.28 o 
  -6  12   2       37.73       35.73     45.87 o 
  -4  12   2      672.58      635.71     72.85 o 
  -2  12   2     1178.91      984.54     81.44 o 
   0  12   2      911.58      945.21     67.90 o 
   2  12   2      763.49      892.31     92.50 o 
   4  12   2     3051.38     2954.58    110.09 o 
   6  12   2     2282.40     2344.26    101.26 o 
   8  12   2      809.65      918.81     77.90 o 
  10  12   2       70.64      -43.11     59.70 o 
  -9  13   2       72.53       59.50     50.66 o 
  -7  13   2       72.86      124.30     46.95 o 
  -5  13   2      598.71      596.38    135.46 o 
  -3  13   2     1640.80     1657.99    101.77 o 
  -1  13   2     1061.11     1203.24     93.86 o 
   1  13   2       28.10       39.39     54.02 o 
   3  13   2      751.73      706.21    131.82 o 
   5  13   2     3580.56     3574.04    129.82 o 
   7  13   2      251.95      207.88     58.71 o 
   9  13   2        6.80      -41.29     64.69 o 
  -8  14   2       15.06       63.01     53.90 o 
  -6  14   2      542.85      386.93     74.15 o 
  -4  14   2      788.69      903.24     91.19 o 
  -2  14   2     1885.10     1887.87    112.86 o 
   0  14   2     1239.79     1347.78     84.41 o 
   2  14   2      427.76      517.62     82.91 o 
   4  14   2      428.19      629.07     86.29 o 
   6  14   2      570.57      650.88     69.91 o 
   8  14   2      221.23       40.50     67.59 o 
  -5  15   2     1649.68     1489.77    145.99 o 
  -3  15   2      248.33      201.63     68.11 o 
  -1  15   2      194.30      202.86     53.83 o 
   1  15   2     1470.79     1665.86    212.07 o 
   3  15   2      324.68      469.44    119.15 o 
   5  15   2       20.87      -70.20     55.38 o 
  -2  16   2      102.17      171.57     71.49 o 
   0  16   2      904.95     1029.77    112.13 o 
   2  16   2      748.83      670.40    105.32 o 
   1   0   3     6687.84     6874.17    118.12 o 
   3   0   3    23784.08    26481.88    683.79 o 
   5   0   3     1876.90     1934.61    127.35 o 
   7   0   3     3269.47     3314.23     93.67 o 
   9   0   3     4148.92     4255.17    152.71 o 
  11   0   3     2067.79     2004.68     84.04 o 
  13   0   3      450.95      358.43     55.03 o 
  15   0   3     1035.15     1192.27    146.08 o 
 -16   1   3     1723.46     1586.99    221.79 o 
 -14   1   3     1061.26     1102.32     84.48 o 
 -12   1   3      820.52      922.03     97.78 o 
 -10   1   3     8376.57     8310.48    176.54 o 
  -8   1   3     7923.58     7715.91    178.12 o 
  -6   1   3     4923.13     5008.70    117.69 o 
  -4   1   3    15799.33    16240.05    313.57 o 
  -2   1   3    53680.64    56852.83    786.38 o 
   0   1   3     6270.40     6497.80    112.17 o 
   2   1   3    15697.77    15232.82    249.18 o 
   4   1   3     7428.02     7886.05    203.52 o 
   6   1   3      362.45      364.68     32.58 o 
   8   1   3      327.67      382.29     46.96 o 
  10   1   3     1943.32     1996.04     80.73 o 
  12   1   3      279.64      168.39     53.52 o 
  14   1   3      654.97      711.71    126.99 o 
  16   1   3      251.25      206.44     62.37 o 
 -15   2   3     1694.14     1880.90    133.28 o 
 -13   2   3       98.10       53.35     39.91 o 
 -11   2   3     2308.92     2074.32     77.43 o 
  -9   2   3    10677.93    10692.45    210.71 o 
  -7   2   3     1300.50     1275.52     49.55 o 
  -5   2   3    10145.35    10190.52    182.15 o 
  -3   2   3    58065.88    62896.09    978.34 o 
  -1   2   3    14351.18    14387.61    235.90 o 
   1   2   3    50459.22    52502.61    822.18 o 
   3   2   3    38470.78    38545.17    929.43 o 
   5   2   3     3391.58     3025.16     61.14 o 
   7   2   3     5926.91     5803.46    128.39 o 
   9   2   3     3115.64     3239.02    125.13 o 
  11   2   3      195.33      198.29     55.73 o 
  13   2   3      304.80      338.12     79.50 o 
  15   2   3      212.25      189.34     68.90 o 
 -14   3   3      806.90      960.00    106.58 o 
 -12   3   3      533.98      485.19    140.03 o 
 -10   3   3     5743.00     5703.38    181.28 o 
  -8   3   3     2468.83     2396.21     72.73 o 
  -6   3   3     1590.44     1431.84     50.39 o 
  -4   3   3    39171.79    40911.38    659.78 o 
  -2   3   3    41059.14    42993.82    787.80 o 
   0   3   3    24669.93    27062.03    421.42 o 
   2   3   3    52375.86    58038.01    943.75 o 
   4   3   3    10826.72    11426.67    199.31 o 
   6   3   3     3450.46     3389.31     80.44 o 
   8   3   3     8278.70     7900.54    171.91 o 
  10   3   3     4418.49     4269.63    156.23 o 
  12   3   3      380.01      499.61     68.58 o 
  14   3   3      982.99     1122.07    157.08 o 
 -15   4   3      194.37      202.13     80.74 o 
 -13   4   3     1153.96     1044.80     78.02 o 
 -11   4   3     1074.85     1075.48     71.07 o 
  -9   4   3     3123.65     3047.50     87.80 o 
  -7   4   3        4.47        4.44     19.32 o 
  -5   4   3     6409.54     6646.32    147.38 o 
  -3   4   3    11016.34    11128.74    197.94 o 
  -1   4   3     7385.28     7751.41    211.39 o 
   1   4   3    15941.83    16321.78    271.10 o 
   3   4   3    39555.70    40213.33    653.64 o 
   5   4   3     2360.74     2368.53     63.58 o 
   7   4   3     6086.00     5948.01    120.99 o 
   9   4   3     9825.22     9414.37    220.27 o 
  11   4   3     1516.35     1557.24     96.75 o 
  13   4   3      508.63      460.99     69.72 o 
  15   4   3     1647.96     1621.17    120.79 o 
 -14   5   3       80.03       49.31     42.39 o 
 -12   5   3     4121.18     4305.47    145.92 o 
 -10   5   3      366.46      457.45     56.10 o 
  -8   5   3     1268.85     1388.00     56.66 o 
  -6   5   3     1258.10     1352.26     60.33 o 
  -4   5   3     2194.80     2103.54     59.32 o 
  -2   5   3     3682.41     3299.03     75.06 o 
   0   5   3     2098.60     1902.10     93.66 o 
   2   5   3     9370.34     9698.61    175.75 o 
   4   5   3     7043.89     7128.75    136.03 o 
   6   5   3      724.92      816.03     39.47 o 
   8   5   3     6283.62     6190.39    133.47 o 
  10   5   3     3306.52     3429.44    117.42 o 
  12   5   3       62.41       94.47     51.19 o 
  14   5   3     1798.95     1718.06    137.24 o 
 -15   6   3      260.31      206.45     60.74 o 
 -13   6   3      628.27      484.36     60.96 o 
 -11   6   3     1871.88     1910.31    103.61 o 
  -9   6   3     2060.96     2012.87     86.25 o 
  -7   6   3      744.36      807.87     44.33 o 
  -5   6   3      700.51      753.53     38.85 o 
  -3   6   3     3256.68     3058.73     75.64 o 
  -1   6   3      467.99      565.36     58.25 o 
   1   6   3     4637.04     4531.91     92.55 o 
   3   6   3     1696.02     1535.97     46.91 o 
   5   6   3     1201.04     1233.70     47.27 o 
   7   6   3     1702.19     1805.58     61.21 o 
   9   6   3     3281.32     3403.93    114.18 o 
  11   6   3      263.40      219.52     47.16 o 
  13   6   3      482.54      601.20     79.66 o 
  15   6   3     1198.34     1305.99    126.96 o 
 -14   7   3       99.39      105.93     51.62 o 
 -12   7   3     1198.43     1125.23     91.96 o 
 -10   7   3     2794.43     2761.94     92.36 o 
  -8   7   3     2114.97     2056.23     88.96 o 
  -6   7   3     1605.08     1734.69     59.61 o 
  -4   7   3     5557.29     5428.42    118.65 o 
  -2   7   3     5504.90     5080.20    105.31 o 
   0   7   3     3649.64     3585.11    228.34 o 
   2   7   3     1407.26     1321.11     42.82 o 
   4   7   3        7.01       16.36     13.90 o 
   6   7   3      771.49      790.38     45.81 o 
   8   7   3      278.27      319.13     36.28 o 
  10   7   3      529.95      478.58     53.13 o 
  12   7   3      186.52      149.34     48.05 o 
  14   7   3      929.24     1033.52     98.76 o 
 -13   8   3      324.31      285.17     60.84 o 
 -11   8   3     2304.36     2338.35     90.88 o 
  -9   8   3     4031.15     3937.09    111.65 o 
  -7   8   3      279.67      278.31     43.88 o 
  -5   8   3     6689.50     6584.61    170.38 o 
  -3   8   3     7696.64     7067.75    176.41 o 
  -1   8   3      290.63      244.13     33.04 o 
   1   8   3     8494.66     8463.45    272.12 o 
   3   8   3     2686.81     2567.35     73.56 o 
   5   8   3     1365.30     1389.96     53.82 o 
   7   8   3     2002.18     1886.75     67.83 o 
   9   8   3      962.50      972.21     65.85 o 
  11   8   3      984.86      938.15     99.33 o 
  13   8   3       85.52       51.78     48.17 o 
 -12   9   3     1027.79      979.95     94.03 o 
 -10   9   3     3383.16     3221.93    104.66 o 
  -8   9   3      924.73      944.39     56.07 o 
  -6   9   3     3549.28     3340.41     98.80 o 
  -4   9   3     9553.48     8960.66    186.53 o 
  -2   9   3     3323.86     3372.20    103.47 o 
   0   9   3     3758.83     3948.07    105.47 o 
   2   9   3    11146.79    10963.72    204.00 o 
   4   9   3     3167.89     3216.46    105.54 o 
   6   9   3     1919.71     1876.08     83.18 o 
   8   9   3     4107.76     4184.99    152.98 o 
  10   9   3     1790.22     1821.84    116.30 o 
  12   9   3      308.50      403.91     74.22 o 
 -11  10   3      630.32      648.81     59.01 o 
  -9  10   3     1954.77     1780.06     90.92 o 
  -7  10   3      465.29      415.48     43.49 o 
  -5  10   3     3337.18     3359.70     97.94 o 
  -3  10   3     4377.68     4062.45    120.78 o 
  -1  10   3     1821.14     1779.09    112.70 o 
   1  10   3     8549.81     8935.92    176.54 o 
   3  10   3     5344.48     5215.62    146.28 o 
   5  10   3      366.08      475.92     53.49 o 
   7  10   3     2862.30     2830.28    105.67 o 
   9  10   3     3199.33     3271.42    257.39 o 
  11  10   3      252.55      285.15     69.11 o 
 -10  11   3      235.89      243.45     45.19 o 
  -8  11   3     1077.20     1010.85     75.50 o 
  -6  11   3      205.96      146.66     41.59 o 
  -4  11   3     1257.35     1110.01     59.84 o 
  -2  11   3      186.32      133.10     36.67 o 
   0  11   3     2243.55     2223.05     90.95 o 
   2  11   3     2438.69     2467.23     83.01 o 
   4  11   3      933.33      911.20     65.75 o 
   6  11   3     1877.65     1843.75    111.03 o 
   8  11   3     2480.95     2522.59    134.31 o 
  10  11   3      701.26      740.47     88.94 o 
  -9  12   3      283.75      230.76     54.18 o 
  -7  12   3      218.11      239.89     51.41 o 
  -5  12   3       56.36      -56.55     37.70 o 
  -3  12   3      357.14      301.08     77.62 o 
  -1  12   3      324.57      243.27     40.39 o 
   1  12   3      993.97      930.59     63.55 o 
   3  12   3      490.49      422.25     53.51 o 
   5  12   3     4043.57     4165.51    138.24 o 
   7  12   3     1240.74     1195.13     85.55 o 
   9  12   3     1021.86     1116.39    163.73 o 
  -8  13   3       72.47       76.55     47.47 o 
  -6  13   3      420.12      425.95     61.26 o 
  -4  13   3      508.57      452.86    102.91 o 
  -2  13   3      312.27      390.74     62.28 o 
   0  13   3      429.23      423.73     57.71 o 
   2  13   3       86.54      109.60     57.40 o 
   4  13   3     1117.62     1151.19     88.69 o 
   6  13   3      582.26      514.81     79.60 o 
   8  13   3      314.98      291.67     67.72 o 
  -7  14   3      863.03      941.05     85.38 o 
  -5  14   3     1772.62     1589.74    147.06 o 
  -3  14   3      852.49      809.00     89.03 o 
  -1  14   3      720.20      671.88     67.62 o 
   1  14   3     1060.47     1212.16    119.02 o 
   3  14   3      953.88     1169.78    112.87 o 
   5  14   3       77.50       -2.25     59.44 o 
   7  14   3       75.59      169.06     51.15 o 
  -6  15   3     1248.69     1190.36    109.09 o 
  -4  15   3     1763.11     1637.77    114.22 o 
  -2  15   3      192.52      129.26     57.30 o 
   0  15   3      987.08     1146.93    112.52 o 
   2  15   3     1821.53     2054.04    134.02 o 
   4  15   3      237.20      203.95     72.20 o 
   6  15   3      233.00      210.57    110.07 o 
  -1  16   3      234.03      179.85     80.19 o 
   1  16   3     1530.22     1647.44    122.28 o 
   0   0   4     6955.94     7050.17    368.82 o 
   2   0   4     2025.12     2014.75     44.22 o 
   4   0   4    15826.84    17242.11    339.84 o 
   6   0   4     4618.73     4953.74    123.19 o 
   8   0   4     2551.22     2644.90     87.28 o 
  10   0   4     2448.56     2297.16     88.14 o 
  12   0   4      585.51      540.70     54.84 o 
  14   0   4      161.13      176.35     54.01 o 
  16   0   4     1081.25     1234.23    128.52 o 
 -15   1   4     1097.65     1057.56    205.55 o 
 -13   1   4      198.92      215.17     51.75 o 
 -11   1   4     3271.15     3207.20     98.16 o 
  -9   1   4     6579.44     6704.52    148.12 o 
  -7   1   4     3413.56     3517.84    129.21 o 
  -5   1   4    15347.27    15146.46    309.02 o 
  -3   1   4    18652.17    18236.98    263.24 o 
  -1   1   4      417.45      479.77     30.46 o 
   1   1   4      407.62      448.85     22.14 o 
   3   1   4     8255.25     9031.15    180.76 o 
   5   1   4     8593.47     9471.43    199.65 o 
   7   1   4     5911.03     5755.37    142.28 o 
   9   1   4     6168.99     6165.34    167.20 o 
  11   1   4      970.90      939.92     63.40 o 
  13   1   4        1.66      -37.56     46.05 o 
  15   1   4      459.28      452.62     81.69 o 
 -14   2   4     1642.52     1643.90    119.83 o 
 -12   2   4      274.94      391.93     45.70 o 
 -10   2   4     6117.65     6172.80    144.68 o 
  -8   2   4     5089.90     4854.44    141.75 o 
  -6   2   4     2954.83     2972.59     78.75 o 
  -4   2   4    18781.49    18349.77    314.25 o 
  -2   2   4    11385.03    10658.11    162.60 o 
   0   2   4     1858.07     1871.68     77.29 o 
   2   2   4    10972.54    10237.12    209.51 o 
   4   2   4    24920.24    24244.26    358.18 o 
   6   2   4     5837.87     5847.87    141.37 o 
   8   2   4     6376.48     6570.15    168.34 o 
  10   2   4      963.09      993.70     81.13 o 
  12   2   4      711.42      657.00     76.38 o 
  14   2   4      453.29      481.88     78.39 o 
 -15   3   4     1518.22     1612.45    253.05 o 
 -13   3   4      495.80      468.87     81.73 o 
 -11   3   4     2488.77     2509.97     86.12 o 
  -9   3   4     4225.68     4044.14    105.04 o 
  -7   3   4      312.25      376.22     33.70 o 
  -5   3   4     8163.86     7966.01    157.55 o 
  -3   3   4    36137.83    35592.95    510.88 o 
  -1   3   4     7306.95     7803.03    141.08 o 
   1   3   4    17408.21    16901.87    255.14 o 
   3   3   4    35474.32    36036.27    581.54 o 
   5   3   4     2432.04     2452.46     60.40 o 
   7   3   4     3900.50     3799.15     94.61 o 
   9   3   4     6403.99     6567.53    204.28 o 
  11   3   4      896.76     1018.53     85.39 o 
  13   3   4      252.60      302.98     65.02 o 
  15   3   4      800.86      753.12     90.08 o 
 -14   4   4      941.30      981.89    111.65 o 
 -12   4   4      535.65      621.44     81.99 o 
 -10   4   4     3415.99     3595.44    102.05 o 
  -8   4   4     1327.81     1317.60     57.30 o 
  -6   4   4     1145.26     1235.65     50.79 o 
  -4   4   4    18354.22    18760.64    322.34 o 
  -2   4   4    24218.51    23344.16    378.99 o 
   0   4   4    16636.16    17880.33    286.88 o 
   2   4   4    18675.82    18380.38    306.25 o 
   4   4   4    19435.70    19296.70    325.38 o 
   6   4   4     1980.88     2063.93     59.26 o 
   8   4   4     6161.92     5918.30    154.20 o 
  10   4   4     3906.95     4014.60    155.54 o 
  12   4   4       89.20        7.31     45.09 o 
  14   4   4     1692.88     1810.80    201.01 o 
 -15   5   4      197.36      150.45     79.26 o 
 -13   5   4      356.71      343.54     76.94 o 
 -11   5   4       62.97       35.54     40.15 o 
  -9   5   4      147.45       97.64     35.96 o 
  -7   5   4     1226.63     1212.79     59.17 o 
  -5   5   4     1813.75     1972.71     97.93 o 
  -3   5   4     2408.17     2304.80     52.56 o 
  -1   5   4     8549.24     9277.17    256.65 o 
   1   5   4    15923.79    15613.95    262.56 o 
   3   5   4     9084.94     8843.12    159.32 o 
   5   5   4     2084.62     2266.69     61.82 o 
   7   5   4     1567.67     1377.93     53.13 o 
   9   5   4     7821.76     7357.67    189.68 o 
  11   5   4      412.93      328.31     57.69 o 
  13   5   4     1166.20     1302.93    103.03 o 
  15   5   4     1239.15     1341.76    114.67 o 
 -14   6   4      141.34       77.66     49.07 o 
 -12   6   4     1466.26     1380.07    110.89 o 
 -10   6   4     1516.20     1527.14     81.61 o 
  -8   6   4     6873.06     6904.52    149.44 o 
  -6   6   4      312.17      257.23     30.94 o 
  -4   6   4     1941.79     1951.64     60.77 o 
  -2   6   4     6005.07     6188.12    118.90 o 
   0   6   4     3922.47     4268.75    192.32 o 
   2   6   4     3280.54     3316.97     72.61 o 
   4   6   4     1372.65     1331.90     46.82 o 
   6   6   4      290.53      267.82     30.81 o 
   8   6   4     3343.79     3381.02    111.68 o 
  10   6   4     1978.02     1999.17     91.81 o 
  12   6   4      425.17      528.98    132.44 o 
  14   6   4     2076.01     2051.11    134.71 o 
 -13   7   4      165.22      139.30     50.47 o 
 -11   7   4     3991.36     4103.84    141.58 o 
  -9   7   4     2751.71     2692.23    106.29 o 
  -7   7   4     1098.75     1066.55     70.20 o 
  -5   7   4     1825.33     1666.48     58.74 o 
  -3   7   4     3279.54     3074.46     81.18 o 
  -1   7   4     5903.21     5443.00    153.51 o 
   1   7   4     3686.87     3734.32    101.56 o 
   3   7   4      313.74      265.44     24.87 o 
   5   7   4     1316.34     1166.60     49.65 o 
   7   7   4     1118.08     1088.01     52.22 o 
   9   7   4     2869.33     2951.81    108.01 o 
  11   7   4      190.65       85.88     44.67 o 
  13   7   4     2053.35     1952.53    118.54 o 
 -12   8   4     1341.16     1470.44     77.44 o 
 -10   8   4     4770.12     4975.63    193.69 o 
  -8   8   4     1299.15     1241.50     87.45 o 
  -6   8   4     3692.68     3452.06    115.17 o 
  -4   8   4     6268.16     6009.49    244.57 o 
  -2   8   4     6729.88     7129.56    216.10 o 
   0   8   4     2720.62     2834.15    237.81 o 
   2   8   4     5186.46     5018.88    131.47 o 
   4   8   4     1127.48     1058.12     59.85 o 
   6   8   4     6800.35     6725.64    170.80 o 
   8   8   4     1460.16     1458.15     72.02 o 
  10   8   4      441.18      414.14     55.75 o 
  12   8   4      217.27      161.34     51.88 o 
 -13   9   4      168.10      183.36     55.49 o 
 -11   9   4     1685.42     1731.65     81.06 o 
  -9   9   4     2640.81     2626.44     93.12 o 
  -7   9   4     3020.46     2970.61    110.58 o 
  -5   9   4     8147.45     7991.46    202.77 o 
  -3   9   4     6637.82     6541.65    172.35 o 
  -1   9   4     6130.84     6386.27    292.05 o 
   1   9   4     6259.70     6337.15    158.34 o 
   3   9   4     3823.94     3824.45     94.85 o 
   5   9   4       98.78       53.64     33.86 o 
   7   9   4     2865.09     2868.86    101.93 o 
   9   9   4     2661.95     2755.60    134.71 o 
  11   9   4      504.72      455.59     80.67 o 
  13   9   4      266.18      130.34    105.89 o 
 -12  10   4      210.59      189.30     71.17 o 
 -10  10   4     1547.67     1619.96     78.64 o 
  -8  10   4      580.80      571.20     51.48 o 
  -6  10   4     2333.46     2345.98     84.19 o 
  -4  10   4     3516.69     3490.15    151.86 o 
  -2  10   4     1220.19     1159.35     65.47 o 
   0  10   4     2224.65     2152.10     87.32 o 
   2  10   4     6060.07     6031.70    159.06 o 
   4  10   4     2972.21     3156.05    109.38 o 
   6  10   4     1705.19     1815.66     84.41 o 
   8  10   4     5091.65     5101.15    192.94 o 
  10  10   4     1633.10     1556.19    113.03 o 
  12  10   4      319.23      273.86     84.10 o 
 -11  11   4       38.33       41.45     41.90 o 
  -9  11   4      589.18      496.58     56.80 o 
  -7  11   4      130.90      101.12     36.76 o 
  -5  11   4      316.70      355.59     55.45 o 
  -3  11   4      859.61      867.43     73.67 o 
  -1  11   4     1049.05     1016.17     77.98 o 
   1  11   4     3357.23     3189.49    107.33 o 
   3  11   4     2300.82     2405.85     96.43 o 
   5  11   4       62.64       18.94     38.13 o 
   7  11   4     4028.98     4140.02    192.79 o 
   9  11   4     1899.60     2062.72    129.11 o 
  11  11   4       42.49       31.01     83.16 o 
 -10  12   4      354.17      345.88     61.72 o 
  -8  12   4      247.22      254.17     45.96 o 
  -6  12   4      439.52      493.43     77.07 o 
  -4  12   4      123.25       28.33     47.63 o 
  -2  12   4      687.57      634.42     56.25 o 
   0  12   4      667.00      720.67     65.60 o 
   2  12   4      302.29      278.24     62.38 o 
   4  12   4      549.83      551.12     61.37 o 
   6  12   4     1263.25     1322.37     79.96 o 
   8  12   4     1526.65     1433.00    111.76 o 
  10  12   4      194.90      288.26     91.07 o 
  -9  13   4      305.21      248.45     60.40 o 
  -7  13   4     1954.85     2011.07    102.78 o 
  -5  13   4     1115.66     1307.68     96.73 o 
  -3  13   4      215.01      176.08     87.63 o 
  -1  13   4       11.91       34.36     44.72 o 
   1  13   4      226.55      307.45     64.31 o 
   3  13   4      448.68      400.89     68.84 o 
   5  13   4      321.23      361.15     57.64 o 
   7  13   4      170.82      128.83     50.07 o 
   9  13   4      186.52       97.65     72.33 o 
  -6  14   4     1865.69     1793.16    119.72 o 
  -4  14   4     1689.74     1753.04    113.36 o 
  -2  14   4      400.15      382.15     63.25 o 
   0  14   4      163.37      230.14     67.52 o 
   2  14   4     1768.85     1731.71    122.34 o 
   4  14   4      958.47     1032.28    224.42 o 
   6  14   4      145.98      131.09     54.26 o 
  -5  15   4     1301.63     1529.90    117.70 o 
  -3  15   4      760.61      864.88     91.77 o 
  -1  15   4      519.05      567.30     87.62 o 
   1  15   4     1107.74     1346.91    121.04 o 
   3  15   4     1684.84     1898.63    126.97 o 
   5  15   4      198.88       85.13     79.53 o 
   0  16   4     1018.85     1098.24    186.00 o 
   1   0   5      530.65      563.88     28.81 o 
   3   0   5     1839.23     1804.58     43.78 o 
   5   0   5    56769.12    57134.05   1061.01 o 
   7   0   5     9435.51     9894.42    286.05 o 
   9   0   5     6719.08     6501.36    165.16 o 
  11   0   5      689.32      660.92     59.29 o 
  13   0   5      666.19      693.31     69.98 o 
  15   0   5      446.07      527.69     69.58 o 
 -14   1   5      503.90      603.53     94.11 o 
 -12   1   5      917.40      942.62     89.64 o 
 -10   1   5     2351.09     2203.36     80.40 o 
  -8   1   5     3925.23     3905.00    103.94 o 
  -6   1   5    11571.94    11722.37    316.42 o 
  -4   1   5    12141.45    12036.75    218.41 o 
  -2   1   5     2996.40     2694.52     57.18 o 
   0   1   5      993.50     1083.72     38.42 o 
   2   1   5     2929.60     3135.00     61.93 o 
   4   1   5    26399.02    28122.94    522.83 o 
   6   1   5    11800.30    11715.37    252.42 o 
   8   1   5    10135.35     9948.10    224.02 o 
  10   1   5      381.00      400.80     49.39 o 
  12   1   5     1865.13     1746.28     83.45 o 
  14   1   5       35.73      -44.35     54.46 o 
 -15   2   5     1324.83     1361.50    183.47 o 
 -13   2   5      332.00      191.52     51.97 o 
 -11   2   5     3394.96     3202.08    106.75 o 
  -9   2   5     5655.20     5432.51    130.42 o 
  -7   2   5     1284.55     1178.53     51.65 o 
  -5   2   5     9282.29     9813.67    185.97 o 
  -3   2   5    15950.17    16801.73    253.33 o 
  -1   2   5     2603.70     2831.42     63.60 o 
   1   2   5     3121.86     2926.62     64.44 o 
   3   2   5     6279.13     6274.86    120.21 o 
   5   2   5    15256.72    15286.36    261.14 o 
   7   2   5    10633.47    10540.92    229.24 o 
   9   2   5     3017.81     3069.59    104.17 o 
  11   2   5      779.65      833.00    167.88 o 
  13   2   5      148.09      148.88     80.28 o 
  15   2   5       14.82      105.44     63.57 o 
 -14   3   5     2616.30     2845.40    251.65 o 
 -12   3   5      830.42      859.43     66.79 o 
 -10   3   5     6463.01     6166.85    146.06 o 
  -8   3   5     1997.82     2084.97     78.31 o 
  -6   3   5     1005.74     1093.89     49.92 o 
  -4   3   5     9279.06     9029.18    153.30 o 
  -2   3   5     6140.38     6222.32    117.68 o 
   0   3   5     2032.01     2108.22     92.43 o 
   2   3   5    15633.39    16337.59    275.30 o 
   4   3   5    12069.03    12242.10    211.62 o 
   6   3   5     2413.28     2389.56     69.71 o 
   8   3   5     4700.90     4515.61    156.88 o 
  10   3   5      540.72      447.49     66.60 o 
  12   3   5     1403.24     1636.89    147.65 o 
  14   3   5      172.32      148.67     64.12 o 
 -15   4   5      758.10      711.92    177.90 o 
 -13   4   5     1723.30     2093.68    257.46 o 
 -11   4   5     1770.31     1677.80     95.13 o 
  -9   4   5      195.48      166.99     36.48 o 
  -7   4   5      581.81      520.38     39.97 o 
  -5   4   5     3631.92     3745.02     94.29 o 
  -3   4   5    11608.06    11747.09    188.50 o 
  -1   4   5    25473.66    27373.97    442.51 o 
   1   4   5    11924.43    12318.35    211.66 o 
   3   4   5    10261.95    10325.64    178.72 o 
   5   4   5     1517.57     1475.72     47.75 o 
   7   4   5     1680.93     1647.58     69.05 o 
   9   4   5     2533.38     2433.28    162.17 o 
  11   4   5     1209.44     1116.24    125.41 o 
  13   4   5      806.25      707.07     94.15 o 
  15   4   5      711.16      735.40     97.26 o 
 -14   5   5      905.34     1112.22    116.50 o 
 -12   5   5     1022.97      944.94     79.15 o 
 -10   5   5      472.16      565.45     48.78 o 
  -8   5   5     2930.53     2789.55     87.83 o 
  -6   5   5      291.97      248.77     31.55 o 
  -4   5   5     1309.38     1237.25     40.02 o 
  -2   5   5    15095.98    15004.41    314.92 o 
   0   5   5    57333.28    56772.45   1294.54 o 
   2   5   5     9730.70     9853.08    177.34 o 
   4   5   5     4406.46     4474.98     93.88 o 
   6   5   5      154.38      116.47     23.91 o 
   8   5   5     2252.34     2312.25     90.36 o 
  10   5   5     3602.12     3722.51    210.12 o 
  12   5   5      481.08      420.86    119.57 o 
  14   5   5     1150.51      993.38    101.72 o 
 -13   6   5      403.56      454.20     84.95 o 
 -11   6   5      973.15     1005.96     77.56 o 
  -9   6   5      124.73      125.56     43.11 o 
  -7   6   5     8248.13     8394.54    173.47 o 
  -5   6   5      236.17      235.45     29.91 o 
  -3   6   5     2409.37     2438.99     57.64 o 
  -1   6   5    12914.98    13105.56    225.54 o 
   1   6   5    11533.29    12093.33    251.06 o 
   3   6   5     1209.00     1244.01     43.28 o 
   5   6   5      396.02      372.93     34.69 o 
   7   6   5     1469.01     1501.89     87.10 o 
   9   6   5     3611.75     3516.09    120.25 o 
  11   6   5     1744.23     1633.01    102.69 o 
  13   6   5     2133.21     2374.86    186.16 o 
 -14   7   5      570.72      445.63     68.05 o 
 -12   7   5     1051.60     1062.59     80.68 o 
 -10   7   5     2714.82     2726.86    112.39 o 
  -8   7   5     1850.22     1801.48    102.77 o 
  -6   7   5     1834.89     1814.18     65.85 o 
  -4   7   5     1524.53     1387.35     56.49 o 
  -2   7   5     9753.65     9929.55    183.06 o 
   0   7   5    10014.49    10624.90    225.26 o 
   2   7   5     1513.50     1431.27     63.20 o 
   4   7   5      521.90      469.11     42.16 o 
   6   7   5     7937.97     8004.15    164.04 o 
   8   7   5      373.23      323.50     46.81 o 
  10   7   5     2123.55     2045.58     93.40 o 
  12   7   5     1806.76     1970.96    117.33 o 
  14   7   5     1023.48     1084.45    104.74 o 
 -13   8   5       32.23       -8.41     66.16 o 
 -11   8   5     3499.34     3529.49    150.88 o 
  -9   8   5     1538.79     1593.48     86.72 o 
  -7   8   5      357.89      242.07     45.91 o 
  -5   8   5     2604.70     2607.82     82.00 o 
  -3   8   5     4985.90     4939.84    139.58 o 
  -1   8   5     9758.67     9824.19    253.51 o 
   1   8   5     4099.18     4049.88    112.70 o 
   3   8   5     1699.22     1762.36     75.04 o 
   5   8   5     3158.30     3104.86    136.86 o 
   7   8   5     1648.74     1708.92     77.84 o 
   9   8   5     1265.68     1355.63    106.37 o 
  11   8   5     1032.54     1183.79    106.24 o 
  13   8   5     1368.83     1421.87    165.93 o 
 -12   9   5       24.74       42.06     41.52 o 
 -10   9   5     2486.29     2329.64    107.57 o 
  -8   9   5     1268.31     1252.83     77.47 o 
  -6   9   5     4085.46     3854.07    127.32 o 
  -4   9   5     2718.12     2634.47    141.27 o 
  -2   9   5     3306.63     3479.97    199.71 o 
   0   9   5     6435.98     6460.06    200.08 o 
   2   9   5     5205.00     5094.60    140.46 o 
   4   9   5       93.17       57.26     33.83 o 
   6   9   5      111.38       93.11     37.45 o 
   8   9   5     1744.77     1778.77    109.94 o 
  10   9   5      903.40      919.35     98.81 o 
  12   9   5      807.04      740.16    112.79 o 
 -11  10   5       53.40       83.66     41.05 o 
  -9  10   5      980.27      953.15    124.54 o 
  -7  10   5     1915.40     1773.54     88.98 o 
  -5  10   5     3792.78     3700.55    125.93 o 
  -3  10   5      634.83      631.32     69.54 o 
  -1  10   5      328.58      314.75     79.04 o 
   1  10   5     2201.96     2140.78     86.13 o 
   3  10   5     5856.06     5667.87    163.70 o 
   5  10   5      483.96      601.34     54.84 o 
   7  10   5     2960.12     2979.57    137.83 o 
   9  10   5     2769.25     2644.15    137.97 o 
  11  10   5      114.64      159.62    107.09 o 
 -10  11   5      103.44       90.88     46.01 o 
  -8  11   5     1124.15     1222.47     71.84 o 
  -6  11   5     1583.03     1717.10     76.64 o 
  -4  11   5     1217.69     1236.70     71.03 o 
  -2  11   5      796.68      831.79     60.94 o 
   0  11   5      850.61     1037.70     65.05 o 
   2  11   5     3191.81     3172.63    109.24 o 
   4  11   5     1620.31     1642.11    121.07 o 
   6  11   5     1099.73     1045.81     69.21 o 
   8  11   5     3778.77     3811.80    165.56 o 
  10  11   5       78.72      103.19     65.80 o 
  -9  12   5      780.18      763.92     62.35 o 
  -7  12   5     1892.47     1957.05     84.85 o 
  -5  12   5      518.50      493.14     51.98 o 
  -3  12   5     1484.43     1542.64     98.19 o 
  -1  12   5     1891.38     1892.36    102.86 o 
   1  12   5      953.48     1157.02     89.25 o 
   3  12   5      833.10      905.77     86.70 o 
   5  12   5     1036.01     1098.39     76.06 o 
   7  12   5     1048.21      866.61    331.60 o 
   9  12   5        8.86      -84.54     57.35 o 
  -8  13   5     1394.98     1355.90    116.88 o 
  -6  13   5     1999.98     1927.09    101.49 o 
  -4  13   5      746.31      516.87     74.83 o 
  -2  13   5      171.71      206.98     43.22 o 
   0  13   5      554.42      589.13     58.58 o 
   2  13   5      311.05      329.85    128.36 o 
   4  13   5     1734.48     1745.40    170.96 o 
   6  13   5      373.27      441.65     74.04 o 
   8  13   5       43.79       39.56     68.84 o 
  -7  14   5      934.12      871.52     82.45 o 
  -5  14   5     1039.07     1271.97    108.07 o 
  -3  14   5      100.86      141.33     60.43 o 
  -1  14   5       63.18       13.65     54.94 o 
   1  14   5      565.33      783.13     95.27 o 
   3  14   5     2731.20     3050.73    272.05 o 
   5  14   5      908.52      943.91    101.99 o 
   7  14   5      536.09      333.30     77.77 o 
  -4  15   5      713.27      894.94    121.00 o 
  -2  15   5       10.65      -38.15     53.01 o 
   0  15   5      516.48      459.94     82.63 o 
   2  15   5     1480.80     1530.06    120.06 o 
   4  15   5      803.55      824.42     97.56 o 
   0   0   6      261.77      205.92     30.96 o 
   2   0   6     5366.29     5274.91     94.89 o 
   4   0   6    14201.35    14552.15    292.49 o 
   6   0   6    31135.09    29916.29    577.96 o 
   8   0   6     3339.26     3225.14    104.89 o 
  10   0   6       47.19       74.56     38.65 o 
  12   0   6     4396.08     4298.48    148.72 o 
  14   0   6      111.75      129.13     52.66 o 
 -15   1   6      178.99      139.49     58.59 o 
 -13   1   6      809.18      871.13     97.52 o 
 -11   1   6     1301.25     1365.15     67.45 o 
  -9   1   6     1857.48     1899.23     72.76 o 
  -7   1   6     1978.52     1923.26     69.96 o 
  -5   1   6     3247.44     3140.26     91.62 o 
  -3   1   6      517.44      579.52     29.30 o 
  -1   1   6     6896.28     6936.33    130.03 o 
   1   1   6     7133.76     7411.18    138.71 o 
   3   1   6      401.75      379.02     24.39 o 
   5   1   6    40858.08    39940.96    648.66 o 
   7   1   6    13990.10    13655.28    290.62 o 
   9   1   6     3018.36     2861.28    126.53 o 
  11   1   6     1237.06     1183.79     71.20 o 
  13   1   6      999.74     1052.78     79.41 o 
  15   1   6        0.20        7.88     51.59 o 
 -14   2   6     1098.10     1123.08     94.01 o 
 -12   2   6       52.68       11.99     34.80 o 
 -10   2   6     1779.08     1654.15     70.44 o 
  -8   2   6     1511.20     1569.63     65.36 o 
  -6   2   6        7.84       19.91     22.62 o 
  -4   2   6     1622.62     1628.65     48.46 o 
  -2   2   6     8567.90     8649.01    155.09 o 
   0   2   6     5426.32     5421.71    137.06 o 
   2   2   6     8086.73     8077.99    135.10 o 
   4   2   6    17588.85    18240.58    364.39 o 
   6   2   6     3608.82     3734.58     85.57 o 
   8   2   6     3109.88     3184.12    104.86 o 
  10   2   6      323.85      376.22     48.80 o 
  12   2   6     2002.45     2123.96    118.95 o 
  14   2   6       85.35       45.76     54.41 o 
 -15   3   6      938.28     1343.60    221.31 o 
 -13   3   6     2191.40     2099.63    167.90 o 
 -11   3   6     1589.45     1656.49     73.34 o 
  -9   3   6      733.00      766.16     57.44 o 
  -7   3   6     1396.91     1396.84     61.28 o 
  -5   3   6      787.64      864.02     44.38 o 
  -3   3   6     2379.61     2346.37     56.39 o 
  -1   3   6      457.10      408.99     26.95 o 
   1   3   6      721.87      720.76     35.95 o 
   3   3   6     2258.73     2308.68     58.96 o 
   5   3   6     2291.63     2392.48     71.83 o 
   7   3   6     2928.37     2848.85    112.27 o 
   9   3   6      434.19      503.21     90.20 o 
  11   3   6     4241.21     4060.95    178.38 o 
  13   3   6      498.34      553.00     85.69 o 
  15   3   6       56.10      -83.10     55.40 o 
 -14   4   6     1847.50     2221.36    146.36 o 
 -12   4   6     1500.76     1546.47     90.92 o 
 -10   4   6     2672.20     2580.54     89.62 o 
  -8   4   6     3093.82     3148.45    104.75 o 
  -6   4   6      366.83      356.12     36.08 o 
  -4   4   6      626.46      660.30     33.29 o 
  -2   4   6    18063.44    18210.43    304.16 o 
   0   4   6    13296.10    13871.01    304.97 o 
   2   4   6     1815.79     1827.78     50.36 o 
   4   4   6      824.23      902.05     38.62 o 
   6   4   6       68.30       53.62     20.63 o 
   8   4   6      790.20      888.58     72.86 o 
  10   4   6      622.58      565.67     69.34 o 
  12   4   6     1623.25     1666.06    110.80 o 
  14   4   6      171.07       24.90     59.12 o 
 -13   5   6      961.36      890.19     83.30 o 
 -11   5   6     1155.72     1243.30     80.86 o 
  -9   5   6     2264.75     2288.32     83.33 o 
  -7   5   6     7183.48     7312.23    158.40 o 
  -5   5   6      550.56      556.87     40.48 o 
  -3   5   6     2464.56     2536.90     60.87 o 
  -1   5   6    40438.54    40901.23    651.93 o 
   1   5   6     3654.99     3467.16     75.01 o 
   3   5   6      949.75      946.97     38.78 o 
   5   5   6      659.81      674.64     37.58 o 
   7   5   6     2203.21     2137.83     84.88 o 
   9   5   6     3149.38     3017.52    132.78 o 
  11   5   6      136.87       62.42     82.54 o 
  13   5   6      480.83      534.36    143.17 o 
 -14   6   6      660.53      665.05    112.08 o 
 -12   6   6      935.54      946.44     82.49 o 
 -10   6   6      116.76       59.00     50.24 o 
  -8   6   6     4794.94     4638.98    120.17 o 
  -6   6   6    10379.79    10387.41    205.38 o 
  -4   6   6       58.04       60.65     25.15 o 
  -2   6   6     3704.72     3982.92     90.25 o 
   0   6   6    30991.34    31468.73    595.31 o 
   2   6   6        0.45       13.08     23.87 o 
   4   6   6      175.10      157.23     24.64 o 
   6   6   6     9874.78     9917.32    232.22 o 
   8   6   6       66.70       49.95     36.94 o 
  10   6   6     1139.16     1061.54     87.67 o 
  12   6   6     1987.55     2010.96    119.46 o 
  14   6   6      857.25      846.92     99.58 o 
 -13   7   6      119.74       88.03     54.65 o 
 -11   7   6     1721.31     1577.75     92.12 o 
  -9   7   6      634.08      589.83     64.20 o 
  -7   7   6     1930.91     2023.47     75.42 o 
  -5   7   6     2260.95     2303.49     75.28 o 
  -3   7   6     2528.72     2338.19     74.46 o 
  -1   7   6    14429.95    14226.47    349.07 o 
   1   7   6     1755.91     1700.21     66.71 o 
   3   7   6     1275.25     1277.62     62.16 o 
   5   7   6     7087.59     6971.58    210.28 o 
   7   7   6     2064.49     2126.42    110.68 o 
   9   7   6      660.68      734.90     93.24 o 
  11   7   6     2393.70     2552.98    187.46 o 
  13   7   6     2100.92     2056.93    181.04 o 
 -12   8   6       73.67       85.04     52.87 o 
 -10   8   6     1824.93     1808.84     96.79 o 
  -8   8   6      307.18      261.13     51.38 o 
  -6   8   6      122.98       71.64     33.90 o 
  -4   8   6      853.27      916.81     51.26 o 
  -2   8   6     3049.61     3087.89    128.82 o 
   0   8   6     3272.57     3324.55    100.12 o 
   2   8   6     1646.82     1612.78     69.98 o 
   4   8   6     3182.06     3245.00    104.62 o 
   6   8   6     4897.03     4949.99    139.03 o 
   8   8   6      235.99      183.93    105.14 o 
  10   8   6     1503.23     1482.45    107.82 o 
  12   8   6     1473.84     1459.86    148.68 o 
 -11   9   6      127.92       37.94     48.96 o 
  -9   9   6      843.88      766.51     68.80 o 
  -7   9   6      582.47      555.39     59.39 o 
  -5   9   6     3381.31     3270.43     95.72 o 
  -3   9   6      517.92      484.25     51.65 o 
  -1   9   6     2987.73     2869.15    182.86 o 
   1   9   6     1945.46     1920.13     77.70 o 
   3   9   6      535.66      530.36     63.18 o 
   5   9   6     2216.97     2330.94     91.66 o 
   7   9   6      586.96      610.08     90.94 o 
   9   9   6      883.21      848.56     84.76 o 
  11   9   6      391.16      450.88     77.88 o 
 -10  10   6      105.98      129.67     51.13 o 
  -8  10   6     1470.76     1393.44     99.52 o 
  -6  10   6     1060.58     1020.77     71.34 o 
  -4  10   6      754.25      673.24     60.54 o 
  -2  10   6      229.58      211.77     52.98 o 
   0  10   6       13.67       11.88     45.30 o 
   2  10   6     1543.99     1489.85     75.93 o 
   4  10   6     2626.78     2609.97     98.62 o 
   6  10   6       91.17       65.43     42.81 o 
   8  10   6     2015.82     2143.13    124.14 o 
  10  10   6      106.31      -65.74     59.85 o 
  -9  11   6      392.41      381.84     52.19 o 
  -7  11   6     2475.54     2526.58    110.11 o 
  -5  11   6      102.04       34.12     40.16 o 
  -3  11   6     4172.06     4223.62    169.94 o 
  -1  11   6     1153.63     1265.60    133.77 o 
   1  11   6     1353.29     1341.41    106.86 o 
   3  11   6     1590.37     1678.68     80.40 o 
   5  11   6     1277.24     1334.52     75.93 o 
   7  11   6     1857.02     1917.81    114.61 o 
   9  11   6      172.87      124.30     65.61 o 
  -8  12   6     1347.16     1378.15     78.39 o 
  -6  12   6     1961.06     2031.76     94.18 o 
  -4  12   6     1624.14     1638.30    104.42 o 
  -2  12   6     2256.37     2405.67     99.78 o 
   0  12   6     4311.64     4436.98    138.12 o 
   2  12   6       66.63       12.58     47.65 o 
   4  12   6     1486.27     1518.53    152.30 o 
   6  12   6      963.03     1102.70     78.56 o 
   8  12   6       73.35       93.75     64.01 o 
  -7  13   6     2039.57     1924.03     88.42 o 
  -5  13   6      437.78      551.17     99.53 o 
  -3  13   6      568.66      638.84     63.64 o 
  -1  13   6      987.23      966.07     70.96 o 
   1  13   6      758.57      761.85     86.20 o 
   3  13   6     2125.82     2193.19    125.66 o 
   5  13   6     1033.68     1159.56     78.17 o 
   7  13   6      106.29       78.61    116.75 o 
  -6  14   6      817.88      813.48     91.81 o 
  -4  14   6      124.39       85.61     54.90 o 
  -2  14   6       55.86      -20.31     45.13 o 
   0  14   6      131.84      149.56     62.79 o 
   2  14   6     1167.28     1279.27    171.12 o 
   4  14   6     1974.43     1974.48    122.66 o 
   6  14   6      662.25      628.00    139.02 o 
  -3  15   6       51.14       67.00     61.59 o 
  -1  15   6        3.00      -14.31     60.80 o 
   1  15   6      214.43      149.42     88.54 o 
   3  15   6      989.34     1032.41    107.09 o 
   1   0   7    14454.96    13799.85    238.66 o 
   3   0   7     2588.61     2665.26     61.61 o 
   5   0   7    12600.48    12647.65    395.30 o 
   7   0   7     4613.27     4351.41    126.86 o 
   9   0   7        0.30        9.43     31.78 o 
  11   0   7     3203.30     3214.99    105.28 o 
  13   0   7     1804.47     1859.98     83.54 o 
  15   0   7       92.76       65.72     53.28 o 
 -14   1   7       25.15       16.00     49.35 o 
 -12   1   7     3607.33     3582.88    129.80 o 
 -10   1   7       54.00       25.93     32.36 o 
  -8   1   7      257.73      335.27     40.74 o 
  -6   1   7      588.70      552.78     42.47 o 
  -4   1   7      469.97      431.27     29.78 o 
  -2   1   7    10601.12    10485.30    171.50 o 
   0   1   7    14326.50    13732.18    237.65 o 
   2   1   7    11675.55    11570.88    185.76 o 
   4   1   7     5472.15     5194.65    111.25 o 
   6   1   7    23438.01    22741.24    451.48 o 
   8   1   7     1331.15     1246.89     69.53 o 
  10   1   7      554.13      463.89     53.07 o 
  12   1   7     2357.45     2292.07    122.98 o 
  14   1   7      473.50      402.32     80.92 o 
 -13   2   7       77.16       32.65     41.09 o 
 -11   2   7      596.56      590.80     54.55 o 
  -9   2   7       46.04       24.73     32.95 o 
  -7   2   7     1637.15     1636.33     66.74 o 
  -5   2   7     1473.83     1450.91     56.85 o 
  -3   2   7     2722.82     2545.61     62.03 o 
  -1   2   7    11713.67    11286.76    198.78 o 
   1   2   7    11040.68    10607.19    170.82 o 
   3   2   7     1516.68     1444.54     44.45 o 
   5   2   7    10372.23     9941.83    247.09 o 
   7   2   7     1612.16     1431.91     70.71 o 
   9   2   7     1691.14     1680.13     82.57 o 
  11   2   7     3242.21     3253.95    144.55 o 
  13   2   7     1113.41     1110.72    100.70 o 
 -14   3   7     1355.86     1389.83    275.55 o 
 -12   3   7      636.43      575.05     56.42 o 
 -10   3   7      468.11      495.20     56.17 o 
  -8   3   7     3708.16     3776.59    107.08 o 
  -6   3   7      564.58      497.35     42.01 o 
  -4   3   7      603.09      601.61     39.02 o 
  -2   3   7     1464.11     1454.92     48.66 o 
   0   3   7     2640.90     2762.39     81.77 o 
   2   3   7     2825.54     2629.20     67.06 o 
   4   3   7      144.78      173.86     27.36 o 
   6   3   7      100.30       92.24    105.17 o 
   8   3   7      480.39      499.87     96.29 o 
  10   3   7     1400.95     1482.36     98.84 o 
  12   3   7     3003.77     3019.83    142.53 o 
  14   3   7       89.26       43.49     62.10 o 
 -13   4   7     1613.55     1924.49    125.49 o 
 -11   4   7      827.51      891.11     64.68 o 
  -9   4   7        0.82      -28.81     31.15 o 
  -7   4   7     7564.57     7895.83    171.04 o 
  -5   4   7       29.29       17.94     18.91 o 
  -3   4   7      117.06      127.36     21.73 o 
  -1   4   7     5847.80     5621.60    114.42 o 
   1   4   7      490.32      476.93     25.63 o 
   3   4   7      622.58      667.47     37.07 o 
   5   4   7      792.95      909.35     48.44 o 
   7   4   7     3027.00     2971.44    181.59 o 
   9   4   7       21.88        5.58     43.36 o 
  11   4   7     3057.82     2903.43    182.63 o 
  13   4   7      179.89      142.67     60.24 o 
 -14   5   7      614.26      691.48    106.21 o 
 -12   5   7      895.75     1136.52    123.68 o 
 -10   5   7       12.13        5.27     35.24 o 
  -8   5   7     7559.92     8075.72    179.07 o 
  -6   5   7     7959.59     8176.45    170.72 o 
  -4   5   7      796.78      895.16     39.58 o 
  -2   5   7     9780.88     9568.65    179.41 o 
   0   5   7    13237.79    12905.54    201.36 o 
   2   5   7     1599.27     1509.00     48.45 o 
   4   5   7       84.73       68.83     22.92 o 
   6   5   7     8317.25     8187.64    196.37 o 
   8   5   7      149.22       70.92     42.56 o 
  10   5   7      418.49      299.88     58.45 o 
  12   5   7       29.64       50.77     61.45 o 
  14   5   7      137.11       97.85     60.18 o 
 -13   6   7      236.18      209.91     59.63 o 
 -11   6   7      277.93      320.82     56.98 o 
  -9   6   7     4906.83     5050.09    132.53 o 
  -7   6   7     8290.71     8281.01    180.67 o 
  -5   6   7     8441.93     8448.11    255.60 o 
  -3   6   7       42.10       58.42     21.07 o 
  -1   6   7    22727.79    22907.18    538.07 o 
   1   6   7      797.18      790.28     48.02 o 
   3   6   7      722.98      688.20     46.91 o 
   5   6   7     7300.86     7163.75    149.48 o 
   7   6   7     3343.27     3362.38    109.12 o 
   9   6   7      902.02      939.35     81.25 o 
  11   6   7     1131.15     1200.98    100.89 o 
  13   6   7     1434.67     1432.39    108.07 o 
 -12   7   7      246.76      219.46     59.30 o 
 -10   7   7      280.24      208.70     54.11 o 
  -8   7   7     5174.55     5319.41    136.34 o 
  -6   7   7     3177.01     3159.88     96.62 o 
  -4   7   7     3074.73     2859.00     86.64 o 
  -2   7   7     1812.10     1613.41     57.31 o 
   0   7   7     4571.55     4249.33    115.34 o 
   2   7   7     1625.12     1556.78     67.74 o 
   4   7   7     7559.28     7484.82    180.22 o 
   6   7   7     8248.39     8229.67    247.79 o 
   8   7   7      762.65      819.46     81.50 o 
  10   7   7      522.76      385.36     91.75 o 
  12   7   7     2655.74     2593.12    190.77 o 
 -11   8   7      693.25      702.55     88.33 o 
  -9   8   7      138.37       86.80     89.05 o 
  -7   8   7      896.64      886.52     83.95 o 
  -5   8   7       90.89       57.84     30.83 o 
  -3   8   7      549.35      589.58     46.82 o 
  -1   8   7     1243.16     1325.96    121.64 o 
   1   8   7      306.05      330.99     41.36 o 
   3   8   7     3708.44     3787.99    112.89 o 
   5   8   7     7385.56     7670.23    189.58 o 
   7   8   7     5265.45     5298.81    189.38 o 
   9   8   7      146.20      112.46     55.36 o 
  11   8   7      628.04      417.13    104.33 o 
 -12   9   7      205.58      250.80     61.21 o 
 -10   9   7      550.91      618.82     69.80 o 
  -8   9   7      181.98      199.74     60.65 o 
  -6   9   7      848.59      837.31     83.22 o 
  -4   9   7        9.35      -38.74     25.83 o 
  -2   9   7     1630.40     1599.73    145.18 o 
   0   9   7        3.84      -54.91     36.61 o 
   2   9   7       52.88        6.95     33.72 o 
   4   9   7       21.82        5.32     33.27 o 
   6   9   7     4899.65     4719.16    175.73 o 
   8   9   7      119.28       58.33     55.80 o 
  10   9   7      226.23      215.47     64.72 o 
  12   9   7      381.16      505.12    127.42 o 
 -11  10   7      174.06      151.08     72.34 o 
  -9  10   7      193.31       84.67     50.30 o 
  -7  10   7      505.71      463.94     59.48 o 
  -5  10   7      462.03      482.51     55.52 o 
  -3  10   7     1448.40     1477.70     96.92 o 
  -1  10   7      650.01      725.15     73.50 o 
   1  10   7       33.03       46.49     46.91 o 
   3  10   7      513.66      494.18     52.63 o 
   5  10   7       14.52      -48.73     32.48 o 
   7  10   7      279.73      197.32     66.09 o 
   9  10   7      527.47      429.11     75.58 o 
  11  10   7      113.86      192.54     69.73 o 
 -10  11   7       76.07       85.93     50.53 o 
  -8  11   7      530.36      543.81     71.20 o 
  -6  11   7     1066.08     1135.34     82.15 o 
  -4  11   7     3137.52     2911.59    203.74 o 
  -2  11   7     3306.36     3491.59    154.03 o 
   0  11   7     3015.50     3120.18    139.88 o 
   2  11   7      560.02      600.52     73.90 o 
   4  11   7      870.62      870.79     66.83 o 
   6  11   7      267.46      235.10     63.64 o 
   8  11   7      686.51      728.72     89.89 o 
  10  11   7      190.71      134.18     72.95 o 
  -9  12   7      370.57      385.20     57.34 o 
  -7  12   7     2530.76     2318.41    111.03 o 
  -5  12   7       24.89       15.43     42.91 o 
  -3  12   7     2994.85     3342.15    154.04 o 
  -1  12   7     2446.39     2610.88    192.39 o 
   1  12   7     3534.05     3516.99    221.18 o 
   3  12   7      656.21      802.75    119.05 o 
   5  12   7      884.69     1007.21     74.64 o 
   7  12   7      314.66      206.46     98.56 o 
   9  12   7      222.21      173.32    101.02 o 
  -6  13   7     1464.78     1500.79     79.65 o 
  -4  13   7      192.63      106.40     69.20 o 
  -2  13   7     1096.66     1208.84     78.91 o 
   0  13   7     1829.69     1776.94    157.11 o 
   2  13   7       78.40      124.04     79.04 o 
   4  13   7     1622.05     1626.77    145.18 o 
   6  13   7      294.20      307.22    104.27 o 
  -5  14   7      151.92      124.24     64.52 o 
  -3  14   7       70.60       38.34     60.27 o 
  -1  14   7      478.17      502.36    110.69 o 
   1  14   7       15.38       63.55     76.25 o 
   3  14   7     1394.18     1246.14    142.78 o 
   0  15   7       82.41        9.01     80.73 o 
   0   0   8      334.00      327.19     42.16 o 
   2   0   8     7868.48     8039.47    127.99 o 
   4   0   8     7355.24     7453.75    150.90 o 
   6   0   8     4644.47     4608.41    137.13 o 
   8   0   8     2963.80     2728.01    100.94 o 
  10   0   8      318.22      228.02     43.35 o 
  12   0   8     2378.15     2408.91     93.56 o 
  14   0   8      176.58      216.14     61.61 o 
 -13   1   8      466.59      437.82     72.25 o 
 -11   1   8     1548.53     1495.37     74.34 o 
  -9   1   8     3018.70     2896.46     95.42 o 
  -7   1   8      146.33      148.02     34.15 o 
  -5   1   8     4317.35     4314.19    108.36 o 
  -3   1   8     4869.99     4810.10     98.09 o 
  -1   1   8    11251.61    11408.96    206.88 o 
   1   1   8    10662.27    10804.81    198.12 o 
   3   1   8      753.05      712.22     35.19 o 
   5   1   8    12033.50    11863.61    220.65 o 
   7   1   8     4119.55     3880.90    157.78 o 
   9   1   8      513.11      452.47     72.62 o 
  11   1   8     1715.25     1568.37    113.31 o 
  13   1   8     1278.33     1066.06     93.94 o 
 -14   2   8      600.44      649.19     65.31 o 
 -12   2   8      510.71      549.83     57.31 o 
 -10   2   8     1663.81     1691.27     84.55 o 
  -8   2   8     2985.69     2986.26     95.52 o 
  -6   2   8      577.33      591.24     46.81 o 
  -4   2   8     4198.06     4038.21     90.13 o 
  -2   2   8    10283.01    10316.97    192.09 o 
   0   2   8     8026.54     8242.04    179.61 o 
   2   2   8    11237.33    11463.86    186.22 o 
   4   2   8     6802.32     6865.03    140.97 o 
   6   2   8     2284.17     2523.12     92.10 o 
   8   2   8     1140.16     1183.65     71.82 o 
  10   2   8      278.86      159.48     45.00 o 
  12   2   8     2896.53     3040.55    262.61 o 
  14   2   8       37.71       22.97     81.99 o 
 -13   3   8      721.99      854.54     68.59 o 
 -11   3   8     1601.04     1669.67     92.22 o 
  -9   3   8      529.81      533.18     70.68 o 
  -7   3   8     3209.58     3446.15    101.65 o 
  -5   3   8     1835.80     2001.45     88.99 o 
  -3   3   8     5301.94     5359.18    106.14 o 
  -1   3   8      742.40      649.67     35.88 o 
   1   3   8     5240.55     5362.49    111.13 o 
   3   3   8     5961.77     5972.32    141.18 o 
   5   3   8      659.17      693.55     45.67 o 
   7   3   8     1229.10     1207.08     83.48 o 
   9   3   8      869.89     1037.76    283.23 o 
  11   3   8     1671.39     1635.98    104.87 o 
  13   3   8      398.73      374.94     73.48 o 
 -14   4   8      862.39      870.60     88.58 o 
 -12   4   8      777.10      769.03     79.13 o 
 -10   4   8      892.45      919.64     65.71 o 
  -8   4   8     2652.56     2743.43     93.12 o 
  -6   4   8     2862.32     2835.06     88.41 o 
  -4   4   8      889.85      852.12     41.01 o 
  -2   4   8     6546.68     6772.61    162.85 o 
   0   4   8     7478.92     7540.48    146.08 o 
   2   4   8     4645.68     4594.75     86.69 o 
   4   4   8      825.64      826.13     48.78 o 
   6   4   8     3776.19     3788.92    140.40 o 
   8   4   8     2754.71     2718.58    124.04 o 
  10   4   8     2785.46     2678.25    130.33 o 
  12   4   8      776.85      637.77    119.38 o 
  14   4   8      162.36      -23.26    151.93 o 
 -13   5   8      240.60      297.82     94.77 o 
 -11   5   8      410.43      508.15     65.23 o 
  -9   5   8     1038.12      988.88     63.55 o 
  -7   5   8     8522.63     8656.02    188.16 o 
  -5   5   8      328.99      419.18     41.66 o 
  -3   5   8      538.71      603.81     36.67 o 
  -1   5   8    12181.91    12242.12    221.85 o 
   1   5   8     4436.11     4396.87     98.40 o 
   3   5   8     1647.07     1789.66     57.31 o 
   5   5   8      321.27      327.87     33.43 o 
   7   5   8      861.58      850.84     75.95 o 
   9   5   8     2982.98     2815.78    128.29 o 
  11   5   8      191.94      219.25     61.45 o 
  13   5   8      162.16      182.82     81.64 o 
 -12   6   8       81.82       38.30     49.75 o 
 -10   6   8      233.86      223.30     54.91 o 
  -8   6   8     6694.15     6651.20    159.83 o 
  -6   6   8     2182.08     2259.20    106.14 o 
  -4   6   8     3814.54     3960.18    106.08 o 
  -2   6   8     2325.77     2496.80     72.09 o 
   0   6   8     4460.46     4650.46    159.35 o 
   2   6   8      624.90      700.03     62.37 o 
   4   6   8     2772.59     2691.70     91.39 o 
   6   6   8     2339.24     2581.14    120.13 o 
   8   6   8      149.05       75.09     72.88 o 
  10   6   8     1358.16     1264.69    143.63 o 
  12   6   8      461.16      557.71    118.40 o 
 -11   7   8      879.29      852.20     81.57 o 
  -9   7   8      394.91      403.60     58.38 o 
  -7   7   8     4478.48     4668.50    125.83 o 
  -5   7   8     1090.64     1066.84     59.83 o 
  -3   7   8     1471.92     1394.18     61.90 o 
  -1   7   8     3786.32     3669.39    107.59 o 
   1   7   8       60.21       67.63     39.88 o 
   3   7   8     3222.53     3160.04    125.11 o 
   5   7   8     8796.97     8821.11    207.60 o 
   7   7   8     4455.76     4640.94    173.91 o 
   9   7   8      635.35      561.60    106.93 o 
  11   7   8      925.11     1078.20    139.80 o 
 -12   8   8      177.76      180.12     62.36 o 
 -10   8   8      716.22      751.48     75.82 o 
  -8   8   8      282.56      167.56     48.28 o 
  -6   8   8      203.82      172.25     38.28 o 
  -4   8   8     2781.03     2647.52     88.22 o 
  -2   8   8     1304.86     1246.86     90.65 o 
   0   8   8     2904.58     2851.09    117.12 o 
   2   8   8     2734.32     2567.14    112.83 o 
   4   8   8     2632.25     2481.14    113.05 o 
   6   8   8     6623.83     6626.32    298.53 o 
   8   8   8      353.21      310.73     61.25 o 
  10   8   8      326.94      225.39    100.51 o 
  12   8   8      643.39      436.58    127.29 o 
 -11   9   8      373.36      381.84     68.59 o 
  -9   9   8      392.14      363.93     77.52 o 
  -7   9   8      674.05      642.10     67.88 o 
  -5   9   8     2947.31     2870.91     93.52 o 
  -3   9   8      805.15      810.94     53.99 o 
  -1   9   8      583.87      540.07     99.92 o 
   1   9   8     3030.77     2876.70    119.33 o 
   3   9   8      595.64      541.25    124.63 o 
   5   9   8     1081.44     1042.15    109.26 o 
   7   9   8      422.09      311.44     94.22 o 
   9   9   8      450.79      649.79    117.95 o 
  11   9   8      106.15      104.14     92.34 o 
 -10  10   8      506.41      522.69     67.31 o 
  -8  10   8      217.98      204.88     53.90 o 
  -6  10   8     1291.61     1372.97     83.90 o 
  -4  10   8     2826.94     2887.11    115.10 o 
  -2  10   8      437.24      516.47    101.74 o 
   0  10   8      213.22      167.94     72.56 o 
   2  10   8     1768.73     1826.71    102.22 o 
   4  10   8      900.85      923.99     80.02 o 
   6  10   8      227.95       86.63     75.54 o 
   8  10   8      589.56      416.03    107.25 o 
  10  10   8      516.99      503.31    122.55 o 
  -9  11   8       79.02       75.72     65.67 o 
  -7  11   8      945.59      999.04     83.48 o 
  -5  11   8      261.14      272.96     54.71 o 
  -3  11   8     1842.11     1738.82    110.98 o 
  -1  11   8     1697.82     1833.23    155.56 o 
   1  11   8     1403.28     1453.83    141.10 o 
   3  11   8     1577.00     1599.71     98.33 o 
   5  11   8      404.74      316.24     87.60 o 
   7  11   8      874.61     1012.26    139.41 o 
   9  11   8      325.08      290.75    107.64 o 
  -8  12   8      689.24      622.04     74.78 o 
  -6  12   8      454.36      445.29     70.15 o 
  -4  12   8      766.81      831.61     91.31 o 
  -2  12   8     2854.02     2752.47    250.45 o 
   0  12   8     2443.89     2393.34    181.56 o 
   2  12   8      427.51      391.65     94.22 o 
   4  12   8      767.38      818.51    117.43 o 
   6  12   8      134.15      153.94     91.69 o 
   8  12   8      160.61       71.91     94.73 o 
  -5  13   8      173.45      112.15    127.67 o 
  -3  13   8      349.51      346.88    108.03 o 
  -1  13   8     1251.79     1210.35    138.70 o 
   1  13   8      499.99      461.10    104.40 o 
   3  13   8      704.69      880.04    125.15 o 
  -4  14   8      166.32      177.49     53.66 o 
  -2  14   8       60.94       29.88     48.32 o 
   0  14   8      157.68       50.97     83.84 o 
   2  14   8      588.58      672.55    123.78 o 
   1   0   9      272.92      309.37     31.34 o 
   3   0   9      794.94      844.35     35.80 o 
   5   0   9     8258.74     8239.55    173.01 o 
   7   0   9      783.68      883.17     96.29 o 
   9   0   9     2298.91     2395.94     88.76 o 
  11   0   9     1174.93     1169.84     71.41 o 
  13   0   9       86.21      105.37     47.56 o 
 -14   1   9      545.94      630.26     65.90 o 
 -12   1   9      625.04      584.13     58.98 o 
 -10   1   9     1305.22     1313.79     74.74 o 
  -8   1   9     3610.86     3538.67    106.04 o 
  -6   1   9     1922.57     1913.44     72.82 o 
  -4   1   9     6358.19     6540.79    125.41 o 
  -2   1   9     1522.55     1498.41     51.94 o 
   0   1   9      461.73      486.32     36.65 o 
   2   1   9     1139.23     1021.63     43.72 o 
   4   1   9     6521.38     6382.91    121.55 o 
   6   1   9     3361.04     3223.28    111.05 o 
   8   1   9     2990.97     3004.85    151.01 o 
  10   1   9      578.62      550.66     58.69 o 
  12   1   9      807.54      761.00     71.40 o 
  14   1   9      256.00      168.03     58.24 o 
 -13   2   9       45.36       77.56     66.42 o 
 -11   2   9     1436.84     1521.02     76.78 o 
  -9   2   9     3699.89     3871.65    115.46 o 
  -7   2   9      419.54      360.19     44.31 o 
  -5   2   9     3769.17     3910.78     91.49 o 
  -3   2   9    12194.79    12124.97    202.86 o 
  -1   2   9     1295.44     1309.25     59.90 o 
   1   2   9     1845.93     1916.31     73.50 o 
   3   2   9     4771.60     4849.31    100.55 o 
   5   2   9     2389.73     2319.16    130.98 o 
   7   2   9     2126.36     2098.19    104.09 o 
   9   2   9     1694.74     1656.76     83.33 o 
  11   2   9      352.29      308.76     51.79 o 
  13   2   9       29.90      -34.28     55.11 o 
 -12   3   9      988.01     1171.15     98.81 o 
 -10   3   9     2992.82     3255.25    149.83 o 
  -8   3   9     2170.23     2229.04     85.99 o 
  -6   3   9     1039.47     1025.49     58.29 o 
  -4   3   9     7863.52     7596.41    140.68 o 
  -2   3   9     4727.94     4829.92    128.39 o 
   0   3   9      680.52      687.64     70.39 o 
   2   3   9    13079.18    12727.32    229.10 o 
   4   3   9     6110.58     5995.76    149.87 o 
   6   3   9      692.62      733.31     72.73 o 
   8   3   9     2887.05     3182.19    134.00 o 
  10   3   9     1293.40     1270.02     95.53 o 
  12   3   9      614.61      659.15     86.44 o 
 -13   4   9      317.99      456.12     82.48 o 
 -11   4   9     1277.89     1299.97     74.69 o 
  -9   4   9     1464.52     1401.35     72.22 o 
  -7   4   9      647.88      775.09     70.30 o 
  -5   4   9     2096.34     2068.76     63.27 o 
  -3   4   9     6497.36     6436.11    130.33 o 
  -1   4   9     6759.35     6568.70    158.93 o 
   1   4   9     6267.05     6511.32    135.60 o 
   3   4   9     7142.26     6873.14    165.90 o 
   5   4   9      687.78      709.85     66.57 o 
   7   4   9      736.97      652.93     69.73 o 
   9   4   9     4834.55     5072.02    184.08 o 
  11   4   9      588.44      533.94     77.69 o 
  13   4   9      120.12       74.59     75.09 o 
 -12   5   9      112.52       34.77     51.42 o 
 -10   5   9      556.19      479.27     52.75 o 
  -8   5   9     1945.59     2054.63     81.58 o 
  -6   5   9      597.54      654.47     51.98 o 
  -4   5   9      793.07      821.54     44.74 o 
  -2   5   9     2400.75     2292.96     74.22 o 
   0   5   9     8210.67     8124.76    210.76 o 
   2   5   9     3410.92     3627.68    241.31 o 
   4   5   9     1871.47     1897.57     96.23 o 
   6   5   9       91.84       27.60     67.95 o 
   8   5   9     3139.33     3175.71    135.50 o 
  10   5   9     2115.45     2268.84    123.82 o 
  12   5   9      109.95      101.33     79.59 o 
 -11   6   9      773.98      687.82    119.95 o 
  -9   6   9       61.78       63.70     37.19 o 
  -7   6   9     3242.50     3195.09    102.10 o 
  -5   6   9       63.51       75.65     32.49 o 
  -3   6   9      783.07      838.39     70.14 o 
  -1   6   9     3233.42     3204.69    101.34 o 
   1   6   9     1914.14     1899.61     92.85 o 
   3   6   9      968.11     1068.22     76.83 o 
   5   6   9      795.62      876.41    112.76 o 
   7   6   9      899.45      904.62    125.99 o 
   9   6   9     2799.89     2847.30    195.31 o 
  11   6   9      412.19      343.79    110.88 o 
 -12   7   9      260.27      226.12     64.80 o 
 -10   7   9     1035.50     1144.57     90.89 o 
  -8   7   9      236.59      320.31     50.48 o 
  -6   7   9      862.79      965.93     62.90 o 
  -4   7   9      725.24      716.38     52.76 o 
  -2   7   9     2119.51     2013.66    105.78 o 
   0   7   9      684.70      693.03    192.13 o 
   2   7   9      347.97      350.31     56.56 o 
   4   7   9      899.07     1113.90     80.70 o 
   6   7   9     3095.33     2786.02    190.18 o 
   8   7   9      633.94      568.99    119.25 o 
  10   7   9      838.51      786.54    142.98 o 
  12   7   9      164.51       -2.66     95.97 o 
 -11   8   9     1373.55     1220.33    138.45 o 
  -9   8   9      433.83      350.73     81.58 o 
  -7   8   9      568.75      523.27     49.78 o 
  -5   8   9     2959.03     3012.58     97.17 o 
  -3   8   9     3036.10     3063.86     94.90 o 
  -1   8   9     2938.48     3130.47    200.10 o 
   1   8   9     3293.17     3346.76    137.34 o 
   3   8   9     2449.65     2388.67    125.60 o 
   5   8   9     1823.69     1813.26    154.45 o 
   7   8   9      316.39      313.84    104.20 o 
   9   8   9      443.48      337.18    108.94 o 
  11   8   9       27.75      -58.49     86.31 o 
 -10   9   9     1549.73     1392.34     99.88 o 
  -8   9   9      470.39      376.21     61.13 o 
  -6   9   9     2526.88     2706.88     95.08 o 
  -4   9   9     4709.17     4735.87    128.66 o 
  -2   9   9     1550.84     1773.18    150.76 o 
   0   9   9     2513.98     2708.08    186.16 o 
   2   9   9     3805.37     3857.04    146.50 o 
   4   9   9     1562.30     1710.42     99.07 o 
   6   9   9       64.73      143.04     81.18 o 
   8   9   9      388.66      209.77    105.76 o 
  10   9   9      444.18      288.22    102.06 o 
  -9  10   9      402.68      399.67     66.22 o 
  -7  10   9      831.66      736.50     85.03 o 
  -5  10   9     2090.04     2152.11     85.20 o 
  -3  10   9     1309.55     1251.86     97.36 o 
  -1  10   9      621.19      649.46    109.19 o 
   1  10   9     1300.39     1133.77    125.28 o 
   3  10   9     3301.49     3822.62    190.83 o 
   5  10   9      560.24      479.58     93.76 o 
   7  10   9      919.49      816.63    128.52 o 
   9  10   9     1417.98     1593.83    177.34 o 
  -8  11   9       15.00      -23.09     51.49 o 
  -6  11   9      435.27      380.29     90.33 o 
  -4  11   9      638.35      746.26    111.85 o 
  -2  11   9      366.11      387.29     74.47 o 
   0  11   9     1063.24     1245.88    145.70 o 
   2  11   9     1527.71     1595.38    148.49 o 
   4  11   9     1322.20     1338.46    156.46 o 
   6  11   9      804.89      647.71    124.82 o 
   8  11   9     1204.56     1119.44    151.60 o 
  -7  12   9      168.68      126.15     57.08 o 
  -5  12   9      111.56      133.92     61.39 o 
  -3  12   9      596.33      612.23     87.63 o 
  -1  12   9      863.47     1013.36    136.88 o 
   1  12   9      605.20      706.20    114.97 o 
   3  12   9      938.24      863.64    127.29 o 
   5  12   9      162.01      217.03    109.97 o 
   7  12   9      206.85      138.50     95.45 o 
  -4  13   9      133.97      176.19     65.29 o 
  -2  13   9       28.49       29.60     64.82 o 
   0  13   9      106.03        2.27     84.36 o 
   2  13   9       33.90       16.60     75.87 o 
  -1  14   9      194.46      306.55     96.26 o 
   1  14   9      530.34      747.05    120.74 o 
   0   0  10      260.60      287.86     48.12 o 
   2   0  10     3472.13     3490.52     83.28 o 
   4   0  10     2707.39     2620.53     81.74 o 
   6   0  10     1571.54     1656.70     69.71 o 
   8   0  10      449.85      422.07     47.63 o 
  10   0  10     1809.44     1727.50     79.37 o 
  12   0  10       97.88      109.56     43.57 o 
 -13   1  10      159.58      111.13     48.10 o 
 -11   1  10     1203.74     1325.56     74.20 o 
  -9   1  10     1328.58     1268.33     70.08 o 
  -7   1  10      689.75      675.13     56.69 o 
  -5   1  10     5344.31     5184.52    125.14 o 
  -3   1  10     4305.97     4220.43    106.96 o 
  -1   1  10     1564.82     1540.08     59.76 o 
   1   1  10     1341.87     1234.37     53.81 o 
   3   1  10     3957.18     3935.70     90.05 o 
   5   1  10     1912.67     1725.23     80.06 o 
   7   1  10      199.72      190.96     43.38 o 
   9   1  10     2989.00     2809.75    111.98 o 
  11   1  10      128.96       31.52     41.13 o 
  13   1  10      183.78       87.65     49.99 o 
 -12   2  10      445.97      359.33     81.86 o 
 -10   2  10     2836.52     2882.71    101.97 o 
  -8   2  10     2754.80     2928.27    156.45 o 
  -6   2  10     1271.60     1215.78     63.51 o 
  -4   2  10     8810.22     8583.33    177.91 o 
  -2   2  10     6327.16     6198.78    154.72 o 
   0   2  10     3392.27     3438.73    105.25 o 
   2   2  10     6248.17     6034.83    120.32 o 
   4   2  10     3644.11     3629.25     97.12 o 
   6   2  10      153.37      133.09     41.58 o 
   8   2  10     1552.38     1716.01     96.24 o 
  10   2  10      958.52      966.17    101.14 o 
  12   2  10      178.70      165.92     61.86 o 
 -13   3  10       35.27        5.74     59.51 o 
 -11   3  10     1755.14     1720.66    105.81 o 
  -9   3  10     4213.70     4374.93    128.15 o 
  -7   3  10      697.69      715.35     66.67 o 
  -5   3  10     3194.44     3154.38    110.57 o 
  -3   3  10     8925.85     8801.08    178.36 o 
  -1   3  10     4247.37     4361.32    173.04 o 
   1   3  10     4176.32     3952.31    111.36 o 
   3   3  10     8856.59     8817.91    269.24 o 
   5   3  10     2082.25     2053.26    108.90 o 
   7   3  10      677.34      693.48     71.73 o 
   9   3  10     4035.45     3996.69    164.65 o 
  11   3  10      420.25      314.82     67.95 o 
  13   3  10       99.90        0.68     59.29 o 
 -12   4  10       25.29      -27.05     44.87 o 
 -10   4  10     1874.41     1922.34    113.17 o 
  -8   4  10      986.97     1056.66     66.04 o 
  -6   4  10     3235.63     3228.68    124.95 o 
  -4   4  10     3820.21     3873.07    103.38 o 
  -2   4  10     4135.92     3969.20    116.95 o 
   0   4  10     2485.60     2503.61     90.68 o 
   2   4  10     8784.45     8672.32    172.66 o 
   4   4  10     3472.94     3628.34    111.70 o 
   6   4  10      155.36       94.95     45.42 o 
   8   4  10     4338.66     4222.90    174.04 o 
  10   4  10     1878.05     1881.20    115.53 o 
  12   4  10       20.18      -19.06     58.81 o 
 -11   5  10      145.97      108.06     47.09 o 
  -9   5  10      330.12      367.52     47.33 o 
  -7   5  10       35.61       36.48     35.89 o 
  -5   5  10     2810.02     3044.86    112.47 o 
  -3   5  10     2476.25     2355.29     78.47 o 
  -1   5  10     1976.00     1643.16     72.23 o 
   1   5  10     4849.86     4821.28    134.73 o 
   3   5  10     2915.31     2945.05    124.11 o 
   5   5  10     2615.56     2822.46    185.90 o 
   7   5  10     3288.44     3451.44    208.60 o 
   9   5  10     3918.14     3976.92    237.58 o 
  11   5  10      174.53      126.31     86.69 o 
 -12   6  10      391.70      317.54     63.69 o 
 -10   6  10      733.40      747.81     61.87 o 
  -8   6  10       35.31       21.46     36.87 o 
  -6   6  10       60.88      -34.91     34.25 o 
  -4   6  10      123.90      159.44     46.47 o 
  -2   6  10      146.31      185.94     38.33 o 
   0   6  10     1521.41     1464.23     71.36 o 
   2   6  10     1183.06     1199.50     84.61 o 
   4   6  10     2967.16     3004.25    170.80 o 
   6   6  10       76.19       50.19     75.41 o 
   8   6  10     2640.61     2633.77    189.28 o 
  10   6  10      768.13      941.71    142.59 o 
  12   6  10      233.74      104.46     98.69 o 
 -11   7  10     1644.66     1565.08    102.14 o 
  -9   7  10      954.79      908.08     99.47 o 
  -7   7  10        1.81      -49.88     33.25 o 
  -5   7  10     3156.24     3184.24    116.90 o 
  -3   7  10      871.53      858.15     68.49 o 
  -1   7  10      203.54      176.02     40.37 o 
   1   7  10      638.47      599.93     67.44 o 
   3   7  10      792.63      858.02     75.20 o 
   5   7  10       43.62       15.30     67.89 o 
   7   7  10        0.53      -16.92     78.26 o 
   9   7  10      852.45     1032.16    147.13 o 
  11   7  10       48.96      105.76     94.15 o 
 -10   8  10     2381.86     2352.88    118.83 o 
  -8   8  10      811.37      695.17     77.32 o 
  -6   8  10     2329.53     2288.49     87.93 o 
  -4   8  10     4177.15     4463.69    143.79 o 
  -2   8  10     1337.97     1516.12     98.51 o 
   0   8  10      464.38      455.00     59.42 o 
   2   8  10     2914.36     2949.83    126.03 o 
   4   8  10      985.80     1080.52     83.49 o 
   6   8  10       52.30       79.37     84.75 o 
   8   8  10      709.29      558.36    121.71 o 
  10   8  10      125.58      135.85     96.42 o 
  -9   9  10      882.89      813.83     81.38 o 
  -7   9  10      799.79      741.86     75.06 o 
  -5   9  10     3458.13     3667.35    130.94 o 
  -3   9  10     3847.19     3963.96    136.64 o 
  -1   9  10     3006.02     3028.66    204.12 o 
   1   9  10     1497.07     1607.25    149.01 o 
   3   9  10     4515.79     4902.92    177.02 o 
   5   9  10      365.31      386.07     97.07 o 
   7   9  10      871.17      923.29    133.32 o 
   9   9  10      804.09      619.38    120.02 o 
  -8  10  10      120.35        0.87     57.96 o 
  -6  10  10      670.40      715.80     87.29 o 
  -4  10  10     1899.08     2003.52     97.41 o 
  -2  10  10      844.99     1040.41    125.66 o 
   0  10  10     2098.40     2142.66    174.43 o 
   2  10  10     2868.60     3064.33    202.31 o 
   4  10  10     2179.17     2183.05    167.62 o 
   6  10  10      642.94      548.57    107.70 o 
   8  10  10     2118.20     2087.93    180.91 o 
  -7  11  10       43.15       63.52     67.59 o 
  -5  11  10      145.15      130.49     91.43 o 
  -3  11  10      387.24      454.42     78.85 o 
  -1  11  10      114.40      101.80     83.00 o 
   1  11  10     1191.03     1345.68    139.87 o 
   3  11  10     1994.09     2033.66    164.83 o 
   5  11  10      143.63      194.40     92.34 o 
   7  11  10     1501.02     1420.18    167.49 o 
  -6  12  10      262.53      221.13     69.29 o 
  -4  12  10       19.53       77.91     61.38 o 
  -2  12  10      179.89      258.83     80.05 o 
   0  12  10       68.60      135.52     90.52 o 
   2  12  10      494.59      430.94     99.66 o 
   6  12  10      417.11      370.57    117.36 o 
  -3  13  10      126.71      154.65     65.88 o 
  -1  13  10      167.10       41.56     89.81 o 
   1  13  10      140.09       -5.25     90.71 o 
   3  13  10       27.17      -99.01     85.79 o 
   1   0  11     4693.61     4506.61    112.04 o 
   3   0  11      818.54      860.39     45.02 o 
   5   0  11      226.95      248.67     43.84 o 
   7   0  11     1288.65     1311.76     98.15 o 
   9   0  11      421.07      314.77     53.58 o 
  11   0  11      708.57      594.79     59.45 o 
 -12   1  11      190.09      135.01     53.40 o 
 -10   1  11     1747.58     1719.65     80.86 o 
  -8   1  11      804.48      939.49     75.19 o 
  -6   1  11      942.19     1143.03     91.09 o 
  -4   1  11     2231.53     2144.61     76.86 o 
  -2   1  11     2016.55     1986.69     73.27 o 
   0   1  11     4590.44     4557.49    112.81 o 
   2   1  11     2651.74     2597.49     73.23 o 
   4   1  11      314.45      214.16     35.09 o 
   6   1  11      304.29      301.94     48.61 o 
   8   1  11       77.89        4.77     37.53 o 
  10   1  11      981.35      822.50     67.21 o 
  12   1  11      189.41      149.27     48.21 o 
 -11   2  11      666.40      733.63     65.68 o 
  -9   2  11     2041.03     2101.68    103.69 o 
  -7   2  11     1327.80     1327.85     79.60 o 
  -5   2  11     4653.96     4570.25    118.54 o 
  -3   2  11     6016.42     6137.15    141.61 o 
  -1   2  11     2703.07     2813.48     98.83 o 
   1   2  11     2125.73     2053.51     71.66 o 
   3   2  11     4971.74     4823.89    106.65 o 
   5   2  11      111.02       88.57     42.91 o 
   7   2  11      791.64      678.19     62.05 o 
   9   2  11      770.64      795.98     70.81 o 
  11   2  11      184.83      180.97     64.61 o 
 -12   3  11       69.17      102.36     49.82 o 
 -10   3  11     1535.72     1590.61     93.89 o 
  -8   3  11     1349.46     1370.61    137.45 o 
  -6   3  11     1102.86     1203.61     76.22 o 
  -4   3  11     4952.03     4797.86    164.39 o 
  -2   3  11     4734.58     4589.05    137.23 o 
   0   3  11      750.57      868.27     71.61 o 
   2   3  11     6571.82     6453.22    141.70 o 
   4   3  11     1712.89     1636.45     94.75 o 
   6   3  11      388.58      319.77     59.90 o 
   8   3  11     1782.52     1842.71    112.46 o 
  10   3  11     1250.72     1214.29    143.82 o 
  12   3  11      125.27        6.51     67.76 o 
 -11   4  11       49.20      112.34     47.23 o 
  -9   4  11     1230.07     1238.28     86.36 o 
  -7   4  11      393.03      390.74     55.12 o 
  -5   4  11     6246.66     5959.99    141.79 o 
  -3   4  11     1725.41     1666.09     68.01 o 
  -1   4  11      389.22      400.56     45.44 o 
   1   4  11     1929.81     1952.93     84.51 o 
   3   4  11     4811.97     4648.10    164.10 o 
   5   4  11      544.33      676.18    107.96 o 
   7   4  11     1808.40     1713.40    162.11 o 
   9   4  11     2522.76     2423.49    185.84 o 
  11   4  11      312.98      389.70    109.07 o 
 -10   5  11      310.76      333.51     63.77 o 
  -8   5  11      701.37      639.30     67.53 o 
  -6   5  11     1240.95     1153.84     91.94 o 
  -4   5  11      633.74      648.36     61.68 o 
  -2   5  11      160.01      149.12     37.07 o 
   0   5  11      136.10      154.84     41.23 o 
   2   5  11     4575.95     4608.48    135.06 o 
   4   5  11     5818.04     5595.19    268.64 o 
   6   5  11      154.10       19.52     81.57 o 
   8   5  11     2312.73     2468.68    189.21 o 
  10   5  11      500.81      488.13    115.61 o 
 -11   6  11      698.19      731.88    176.89 o 
  -9   6  11      346.88      333.82     61.59 o 
  -7   6  11      403.35      496.72     58.34 o 
  -5   6  11      133.72      122.36     43.90 o 
  -3   6  11      446.33      408.60     58.22 o 
  -1   6  11      276.15      310.55     45.19 o 
   1   6  11      935.93     1063.42     67.36 o 
   3   6  11     1027.38     1105.19     80.20 o 
   5   6  11     1376.34     1334.78    135.46 o 
   7   6  11      983.43     1245.95    143.82 o 
   9   6  11      890.33     1062.57    143.82 o 
  11   6  11       87.95       93.96     90.52 o 
 -10   7  11     1522.15     1497.03    120.77 o 
  -8   7  11      591.08      610.65     66.51 o 
  -6   7  11      883.94      915.46     73.98 o 
  -4   7  11     1843.39     1813.24     89.33 o 
  -2   7  11      979.06     1117.79     91.03 o 
   0   7  11     1211.28     1259.47     70.34 o 
   2   7  11     1360.62     1426.11     91.79 o 
   4   7  11      418.03      419.34     99.40 o 
   6   7  11      385.10      146.74     84.42 o 
   8   7  11      408.06      322.20    113.09 o 
  10   7  11      133.03      321.49    107.44 o 
  -9   8  11     1349.60     1424.82    124.93 o 
  -7   8  11      389.80      458.12     61.98 o 
  -5   8  11     2140.79     2138.66    100.91 o 
  -3   8  11     1834.72     1940.71     95.36 o 
  -1   8  11      104.85      127.88     50.63 o 
   1   8  11      750.86      840.12     81.56 o 
   3   8  11     1312.18     1348.74    146.32 o 
   5   8  11      631.52      550.90    108.81 o 
   7   8  11      680.59      632.86    117.49 o 
   9   8  11      181.35      134.22     97.20 o 
  -8   9  11      189.78      194.28     71.87 o 
  -6   9  11      725.16      751.27     70.67 o 
  -4   9  11     2455.48     2636.37    113.32 o 
  -2   9  11      659.01      591.30    108.42 o 
   0   9  11      544.75      547.14    105.11 o 
   2   9  11     2038.48     2161.08    112.32 o 
   4   9  11     1406.37     1442.23    138.18 o 
   6   9  11      403.56      473.61    105.76 o 
   8   9  11     1253.15     1070.16    157.11 o 
  -7  10  11      158.14      272.69     84.52 o 
  -5  10  11      451.36      439.94     62.65 o 
  -3  10  11     1205.55     1265.58    113.63 o 
  -1  10  11     1023.16     1204.45    144.34 o 
   1  10  11     1733.34     1750.23    153.94 o 
   3  10  11     1805.87     1981.18    111.98 o 
   5  10  11      315.97      105.43     83.78 o 
   7  10  11     1392.74     1539.88    163.14 o 
  -6  11  11      119.59       57.43     62.80 o 
  -4  11  11      338.49      353.45     71.97 o 
  -2  11  11      192.57      327.71     73.41 o 
   0  11  11      711.13      648.62    124.63 o 
   2  11  11      660.11      763.07    129.81 o 
   6  11  11      667.34      845.42    134.35 o 
  -3  12  11       83.89       34.89     74.34 o 
  -1  12  11      219.96      220.79    103.94 o 
   1  12  11      158.37      147.71     94.80 o 
   0   0  12     8524.69     8426.29    252.32 o 
   2   0  12      359.82      366.48     36.81 o 
   4   0  12      147.72      164.74     35.99 o 
   6   0  12     5304.04     5377.55    162.98 o 
   8   0  12      720.35      668.83     67.39 o 
  10   0  12      119.78      140.14     50.71 o 
 -11   1  12      246.14      155.58     54.41 o 
  -9   1  12      951.73      967.99     79.20 o 
  -7   1  12     2289.98     2421.53    106.85 o 
  -5   1  12     3724.27     3677.93    106.97 o 
  -3   1  12     1567.06     1458.48     65.52 o 
  -1   1  12     2683.00     2660.17     86.17 o 
   1   1  12     3000.20     3021.59     81.61 o 
   3   1  12      691.59      717.86     44.63 o 
   5   1  12      657.31      814.20     67.74 o 
   7   1  12     2638.14     2662.17    110.93 o 
   9   1  12       18.72      -52.41     53.41 o 
  11   1  12      762.21      612.44    110.09 o 
 -10   2  12      530.63      563.74     68.48 o 
  -8   2  12     1373.46     1312.80    118.06 o 
  -6   2  12      396.45      377.76     54.35 o 
  -4   2  12     3151.85     3072.91     95.59 o 
  -2   2  12     1838.67     1803.20     71.85 o 
   0   2  12      245.00      228.69     69.28 o 
   2   2  12     2164.12     2087.91     74.42 o 
   4   2  12     1028.14     1093.58     62.15 o 
   6   2  12     2656.77     2869.82    113.33 o 
   8   2  12      883.94      815.51     71.72 o 
  10   2  12      567.07      476.89     76.55 o 
 -11   3  12      171.52      180.62     53.49 o 
  -9   3  12     1314.69     1437.12     92.78 o 
  -7   3  12      104.53       71.31     44.63 o 
  -5   3  12     1795.13     1814.02     73.74 o 
  -3   3  12     1049.29     1024.73     58.46 o 
  -1   3  12      670.11      705.55     97.11 o 
   1   3  12     1750.02     1723.47     80.25 o 
   3   3  12     1286.79     1291.31     61.08 o 
   5   3  12     3003.35     3069.26    134.37 o 
   7   3  12     2529.80     2514.46    127.47 o 
   9   3  12      701.85      741.65    138.86 o 
  11   3  12       73.80       79.00     66.95 o 
 -10   4  12       91.36      102.06     63.47 o 
  -8   4  12     1097.76     1239.35     83.94 o 
  -6   4  12     1075.52     1197.97     81.26 o 
  -4   4  12     1899.71     1881.81     74.78 o 
  -2   4  12      858.37      919.99     66.88 o 
   0   4  12      122.33       96.94     38.63 o 
   2   4  12     3332.45     3292.56    111.04 o 
   4   4  12     1863.58     1925.43    163.99 o 
   6   4  12      498.31      679.74    124.56 o 
   8   4  12     1284.96     1473.93    154.13 o 
  10   4  12      490.31      593.89    130.72 o 
  -9   5  12       59.82      118.03     52.39 o 
  -7   5  12      880.68      972.74     81.96 o 
  -5   5  12     1115.20     1164.62     82.94 o 
  -3   5  12     2929.64     2837.52     92.34 o 
  -1   5  12      670.49      755.24     61.44 o 
   1   5  12     3928.50     3877.69    123.32 o 
   3   5  12     1717.39     1868.22    118.47 o 
   5   5  12     1049.71     1006.23    134.42 o 
   7   5  12      213.45      202.89    108.94 o 
   9   5  12      627.04      384.19    108.42 o 
 -10   6  12      492.30      610.37     74.40 o 
  -8   6  12      182.88      213.07     60.69 o 
  -6   6  12     1037.45     1095.34    102.59 o 
  -4   6  12      547.68      635.82     65.46 o 
  -2   6  12     2618.08     2593.52     99.31 o 
   0   6  12     5292.10     5312.87    150.07 o 
   2   6  12      446.70      471.41     66.86 o 
   4   6  12     1079.53     1154.97    138.37 o 
   6   6  12     1072.93     1109.78    138.31 o 
   8   6  12      681.92      768.45    126.51 o 
  10   6  12      193.93       73.27     98.50 o 
  -9   7  12      447.91      476.43     67.33 o 
  -7   7  12      348.05      314.10     56.59 o 
  -5   7  12      250.32      161.33     51.19 o 
  -3   7  12     2571.70     2563.21    114.13 o 
  -1   7  12     2833.27     3106.61    142.84 o 
   1   7  12     2135.01     2177.25    114.45 o 
   3   7  12       59.25       32.88     70.35 o 
   5   7  12      950.39      808.33    122.42 o 
   7   7  12      358.63      297.11     91.69 o 
   9   7  12       97.77       21.92     82.03 o 
  -8   8  12      111.03      131.02     55.25 o 
  -6   8  12      636.97      614.22     71.63 o 
  -4   8  12     1373.60     1485.36     87.54 o 
  -2   8  12     1050.23     1207.82    146.74 o 
   0   8  12      689.84      576.45    106.15 o 
   2   8  12     1175.53     1297.61     89.03 o 
   4   8  12     1007.10     1081.31    136.62 o 
   6   8  12      255.50      192.06     83.39 o 
   8   8  12      146.01       95.38     95.58 o 
  -7   9  12      100.91      103.88     53.92 o 
  -5   9  12      543.11      500.89     66.17 o 
  -3   9  12      661.47      631.22     71.31 o 
  -1   9  12       12.61       32.03     72.56 o 
   1   9  12      871.52      856.96    120.74 o 
   3   9  12     1402.73     1324.02    131.44 o 
   5   9  12       61.72      227.53     95.38 o 
   7   9  12      514.44      523.80    130.72 o 
  -6  10  12      222.87      210.35     71.83 o 
  -4  10  12      535.61      548.87     62.42 o 
  -2  10  12      558.76      648.10    105.37 o 
   0  10  12      101.08      234.02     86.89 o 
   2  10  12      596.62      531.45    109.00 o 
   4  10  12      103.39      -29.44     79.76 o 
   6  10  12      508.26      323.24    108.81 o 
  -3  11  12      139.52      149.81     71.68 o 
  -1  11  12      702.02      890.87    131.24 o 
   1  11  12      184.99      241.28     87.34 o 
   1   0  13     5580.23     5402.42    151.66 o 
   3   0  13      283.34      293.60     40.52 o 
   5   0  13     1502.71     1532.03     98.42 o 
   7   0  13     3051.87     3194.87    126.74 o 
   9   0  13       90.83       74.41     48.85 o 
 -10   1  13      106.78      118.89     70.31 o 
  -8   1  13     1534.08     1457.60     91.24 o 
  -6   1  13     2036.67     2050.80    120.78 o 
  -4   1  13     1152.26     1085.82     61.06 o 
  -2   1  13      479.83      382.68     44.48 o 
   0   1  13     5614.89     5440.91    141.11 o 
   2   1  13      190.74      159.79     32.56 o 
   4   1  13      535.00      429.14     72.17 o 
   6   1  13     3258.94     3336.35    126.68 o 
   8   1  13      768.71      609.39     67.26 o 
  10   1  13      205.02      223.05     56.87 o 
  -9   2  13      147.90       79.08     85.81 o 
  -7   2  13     1785.57     1722.98    145.37 o 
  -5   2  13      181.16      158.47     38.09 o 
  -3   2  13      440.96      424.00     45.06 o 
  -1   2  13       95.78      176.69     43.25 o 
   1   2  13      582.35      555.78     59.71 o 
   3   2  13      487.13      458.54     50.28 o 
   5   2  13     1553.33     1526.28     85.27 o 
   7   2  13     3713.20     3783.42    138.41 o 
   9   2  13      115.75      136.36     57.75 o 
 -10   3  13      127.02      109.22     52.79 o 
  -8   3  13      494.85      544.35     66.01 o 
  -6   3  13      109.72       68.04     55.20 o 
  -4   3  13      130.94       83.86     33.77 o 
  -2   3  13      431.09      430.82     48.14 o 
   0   3  13      288.04      238.84     44.72 o 
   2   3  13      482.05      612.87     56.25 o 
   4   3  13      738.06      824.60    122.75 o 
   6   3  13     2018.83     2096.81    186.55 o 
   8   3  13      439.80      562.90    120.22 o 
  10   3  13       63.02     -106.80     80.21 o 
  -9   4  13      519.31      559.67     74.04 o 
  -7   4  13     1394.42     1393.03     92.12 o 
  -5   4  13     1217.37     1200.78     77.51 o 
  -3   4  13      688.12      623.38     52.29 o 
  -1   4  13      502.43      541.68     61.49 o 
   1   4  13     1247.64     1278.09     72.64 o 
   3   4  13      150.29      298.41     96.36 o 
   5   4  13       35.59       47.34     79.50 o 
   7   4  13      408.78      394.24    105.82 o 
   9   4  13      193.92      230.90    110.43 o 
  -8   5  13      688.49      782.04     80.08 o 
  -6   5  13     2512.40     2457.26    111.80 o 
  -4   5  13       47.93       65.86     47.13 o 
  -2   5  13     1651.30     1653.29     87.36 o 
   0   5  13     1366.34     1273.21     98.27 o 
   2   5  13      205.17      272.10     47.10 o 
   4   5  13     1185.44     1212.36    130.33 o 
   6   5  13      478.16      615.81    120.09 o 
   8   5  13      251.67      210.67    102.52 o 
  -9   6  13       46.86      130.97     55.13 o 
  -7   6  13      779.06      832.58     79.36 o 
  -5   6  13      456.52      433.63     63.03 o 
  -3   6  13     2027.63     1955.11     98.41 o 
  -1   6  13     3340.86     3437.88    119.08 o 
   1   6  13     1968.98     2089.22     93.33 o 
   3   6  13      131.75      150.89     78.85 o 
   5   6  13     2421.91     2485.09    185.90 o 
   7   6  13      760.09      908.83    138.89 o 
   9   6  13      101.89       85.66    101.67 o 
  -8   7  13       41.37      -26.95     50.24 o 
  -6   7  13      683.30      789.60     82.98 o 
  -4   7  13      452.81      380.76     58.04 o 
  -2   7  13     3723.48     3798.08    137.12 o 
   0   7  13     3237.74     3285.46    117.72 o 
   2   7  13     1693.76     1662.79    105.27 o 
   4   7  13     1313.60     1471.47    144.53 o 
   6   7  13      769.79      680.65    134.68 o 
   8   7  13       89.28       87.60     98.43 o 
  -7   8  13      108.39      137.40     54.52 o 
  -5   8  13      248.47      170.71     54.31 o 
  -3   8  13      442.07      369.83     59.41 o 
  -1   8  13      792.86      831.31     88.48 o 
   1   8  13     1469.66     1430.09     99.15 o 
   3   8  13      414.86      286.41     96.68 o 
   5   8  13      738.55      736.81    122.55 o 
   7   8  13       18.91       70.09    100.18 o 
  -6   9  13       88.19       48.08     65.01 o 
  -4   9  13      197.13      222.32     56.89 o 
  -2   9  13       98.39      105.57     53.95 o 
   0   9  13       75.62      102.06     76.64 o 
   2   9  13      170.85      230.45     86.50 o 
   4   9  13      481.88      333.10    104.40 o 
   6   9  13       76.94       96.42    102.26 o 
  -3  10  13       87.32       62.61     62.36 o 
  -1  10  13      194.83      190.96     87.15 o 
   1  10  13      127.42      121.51     78.46 o 
   0   0  14    10996.75    10755.81    313.54 o 
   2   0  14     1185.65     1174.79     56.92 o 
   4   0  14       98.35       81.35     36.18 o 
   6   0  14      390.77      417.85     60.78 o 
   8   0  14      434.90      327.29     75.31 o 
  -9   1  14      129.92      121.70     56.64 o 
  -7   1  14     1419.14     1478.51    142.01 o 
  -5   1  14      288.85      253.75     61.99 o 
  -3   1  14      727.09      748.84     57.58 o 
  -1   1  14     3983.89     3930.83    129.92 o 
   1   1  14     3949.22     3894.78    100.66 o 
   3   1  14       29.52        0.62     33.14 o 
   5   1  14      574.00      621.88     66.23 o 
   7   1  14      869.36      880.99     81.50 o 
   9   1  14      124.12        5.52     51.78 o 
  -8   2  14       38.24      -30.40     46.40 o 
  -6   2  14      341.70      414.43     77.09 o 
  -4   2  14      115.45       97.25     43.80 o 
  -2   2  14      340.17      298.09     42.30 o 
   0   2  14     1174.87     1110.99     70.42 o 
   2   2  14      317.98      316.85     67.47 o 
   4   2  14       75.60       -5.87     57.19 o 
   6   2  14     2737.00     3080.41    212.29 o 
   8   2  14       66.10        8.95     87.60 o 
  -9   3  14      491.25      515.92     70.35 o 
  -7   3  14      624.12      575.74     67.83 o 
  -5   3  14      654.01      652.87     58.47 o 
  -3   3  14      136.63       88.41     36.83 o 
  -1   3  14       24.25       12.36     41.73 o 
   1   3  14      721.24      742.73     65.28 o 
   3   3  14      106.54      124.10     54.31 o 
   5   3  14      440.91      429.06    109.39 o 
   7   3  14      839.95      918.49    145.64 o 
   9   3  14       72.62       15.89     93.96 o 
  -8   4  14     1124.32     1172.00     90.67 o 
  -6   4  14     2936.33     3007.33    126.71 o 
  -4   4  14      949.77      937.41     75.97 o 
  -2   4  14       28.94       46.24     35.06 o 
   0   4  14      125.12      103.34     49.39 o 
   2   4  14      144.61      167.51     54.77 o 
   4   4  14      972.61      948.52    130.20 o 
   6   4  14       44.94      115.35     96.16 o 
   8   4  14       57.98      -67.95     83.91 o 
  -7   5  14     1952.62     1865.51    101.94 o 
  -5   5  14     1501.60     1540.14     99.53 o 
  -3   5  14      346.08      388.18     80.22 o 
  -1   5  14      523.26      576.03     82.86 o 
   1   5  14      182.08      305.00     52.56 o 
   3   5  14      680.77      458.11    124.37 o 
   5   5  14     1531.03     1749.77    162.11 o 
   7   5  14      644.65      845.09    135.59 o 
  -6   6  14     1661.73     1650.95     99.79 o 
  -4   6  14       46.70       30.49     48.51 o 
  -2   6  14     2753.72     2633.01    115.34 o 
   0   6  14      433.24      465.01     59.81 o 
   2   6  14      309.02      126.70     96.94 o 
   4   6  14     2944.31     3144.86    214.76 o 
   6   6  14     1714.00     1660.81    171.64 o 
  -5   7  14      673.26      808.89     78.43 o 
  -3   7  14      863.69      875.64     80.24 o 
  -1   7  14      883.61      989.24    174.62 o 
   1   7  14     1520.10     1562.98    105.18 o 
   3   7  14      591.91      434.57    101.15 o 
   5   7  14     1910.63     2230.45    189.60 o 
  -4   8  14       77.10       95.46     52.11 o 
  -2   8  14       54.57       56.58     50.81 o 
   0   8  14      479.14      560.63    116.33 o 
   2   8  14       48.95        1.43     81.12 o 
   4   8  14     1046.54     1138.76    153.74 o 
  -3   9  14       97.99      125.58     55.81 o 
  -1   9  14      122.14      199.46    102.84 o 
   1   9  14      110.52       88.57     88.64 o 
   3   9  14      457.14      393.33    119.31 o 
   1   0  15     3901.12     3648.04    100.34 o 
   3   0  15      582.31      536.64     63.38 o 
   5   0  15      104.14      153.52     48.26 o 
   7   0  15      501.04      401.94    116.29 o 
  -8   1  15      155.39      185.29     58.65 o 
  -6   1  15      273.21      319.22    102.81 o 
  -4   1  15       26.12       70.95     39.85 o 
  -2   1  15     1658.66     1559.66     74.42 o 
   0   1  15     3802.45     3567.87    126.65 o 
   2   1  15     1177.05     1113.03     67.81 o 
   4   1  15       88.68      130.71     43.71 o 
   6   1  15      151.54      208.44     55.81 o 
   8   1  15       17.02       41.59     54.22 o 
  -7   2  15        6.68      -48.01     51.06 o 
  -5   2  15      261.81      224.10     45.15 o 
  -3   2  15      880.33      838.79     62.10 o 
  -1   2  15     1114.95     1320.99     81.23 o 
   1   2  15     1604.19     1457.00     84.45 o 
   3   2  15      583.70      524.19     80.13 o 
   5   2  15      250.43      294.19     97.33 o 
   7   2  15      127.46       94.35     98.88 o 
  -6   3  15      915.58      839.64     79.21 o 
  -4   3  15     1629.57     1762.13     81.13 o 
  -2   3  15      494.05      532.92     53.65 o 
   0   3  15      639.50      665.13     62.94 o 
   2   3  15      864.74      847.05    106.99 o 
   4   3  15     1361.98     1457.92    161.52 o 
   6   3  15      143.71       31.38     91.88 o 
  -7   4  15     1326.30     1365.73     96.01 o 
  -5   4  15     1763.19     1704.46     98.54 o 
  -3   4  15     1207.40     1287.49     74.77 o 
  -1   4  15       53.67       38.65     45.96 o 
   1   4  15       72.58       97.95     52.98 o 
   3   4  15     1804.50     1663.02    158.35 o 
   5   4  15      680.42      789.52    137.21 o 
   7   4  15      401.99      443.78    127.09 o 
  -6   5  15     1748.36     1798.54    102.76 o 
  -4   5  15      628.82      721.53     71.82 o 
  -2   5  15      208.36      186.53     44.81 o 
   0   5  15      199.04      146.86     46.38 o 
   2   5  15      361.92      296.82     68.12 o 
   4   5  15     1853.21     2093.96    180.46 o 
   6   5  15     1014.42     1148.88    153.55 o 
  -5   6  15     1000.28     1190.32     92.38 o 
  -3   6  15      136.71      158.60     57.86 o 
  -1   6  15      253.36      227.87     64.28 o 
   1   6  15      229.93      268.31    120.55 o 
   3   6  15      934.62      790.88    130.59 o 
   5   6  15     1864.66     1905.14    179.74 o 
  -4   7  15      390.94      400.86     66.37 o 
  -2   7  15      155.52      142.43     53.80 o 
   0   7  15      456.06      390.21     76.06 o 
   2   7  15        4.30       74.05     80.73 o 
   4   7  15     1312.18     1511.61    174.69 o 
  -1   8  15       27.84      135.91     61.48 o 
   0   0  16      499.95      678.32     83.90 o 
   2   0  16      567.42      724.81     89.07 o 
   4   0  16       95.51       26.13     39.42 o 
   6   0  16      285.30      218.76    118.69 o 
  -5   1  16      153.01      130.63     47.80 o 
  -3   1  16      418.93      399.77     50.45 o 
  -1   1  16      666.70      572.11     57.52 o 
   1   1  16      657.17      607.48     78.44 o 
   3   1  16       87.31      134.16     49.69 o 
   5   1  16       44.74       81.74     66.01 o 
  -4   2  16     1218.56     1124.09     72.74 o 
  -2   2  16     1088.14     1106.26     73.91 o 
   0   2  16      571.75      555.05     63.54 o 
   2   2  16      979.74     1056.80    212.29 o 
   4   2  16      480.62      706.33    123.27 o 
  -5   3  16      646.67      715.03     77.54 o 
  -3   3  16     2224.87     2180.78     90.96 o 
  -1   3  16       49.98       69.04     39.45 o 
   1   3  16      376.50      287.64     63.39 o 
   3   3  16     2136.85     2052.47    120.06 o 
   5   3  16      274.82      251.72    112.83 o 
  -4   4  16      887.72     1080.31    127.67 o 
  -2   4  16      485.65      451.29     56.37 o 
   0   4  16      139.63       54.07     92.72 o 
   2   4  16     1203.09     1168.60    142.69 o 
   4   4  16     1008.59     1324.08    166.26 o 
  -3   5  16      262.12      283.36     62.67 o 
  -1   5  16       20.75      149.47     51.17 o 
   1   5  16      197.25      217.63     64.27 o 
   3   5  16      727.46      708.73    121.32 o 
   0   6  16      277.50      270.72     59.42 o 
   1   0  17      102.23       19.65     78.43 o 
  -2   1  17      594.00      595.92     86.22 o 
   0   1  17       96.17       38.67     41.24 o 
   2   1  17      107.28      179.75     72.51 o 
  -1   2  17      133.59      143.83     45.29 o 
   1   2  17      498.02      596.11     89.58 o 
                                                 
